# Supplementary material for: Neutrophil to high-density lipoprotein cholesterol ratio predicts left ventricular remodeling and MACE after PCI in patients with acute ST-segment elevation myocardial infarction
Source: Front Cardiovasc Med. 2025 Apr 3;12:1497255. doi: 10.3389/fcvm.2025.1497255 (PMC12003286; doi:10.3389/fcvm.2025.1497255)
Supplement: Supplementary file 1 [file Datasheet1.xls]

## Sheet: Supplementary Material
Group	Sex	Age(years)	HR(/min)	SBP(mmHg)	DBP(mmHg)	Killip class	Infarction location	Number of diseased arteries	Ceiminalvessel	Smoking	Drinking	Hypertension	Diabetes	cTnT(ng/ml)	RBC(×10^9)	Platelets(×10^9/L)	WBC(×10^12/L)	Neutrophi(×10^9/L)	Lymphocyte(×10^9/L)	monocyte(×10^9/L)	HDL(mg/dL)	LDL(mg/dL)	TC(mg/dL)	TG(mg/dL)	NTProBNP	NHR	NLR	AIP	LVESV1(ml)	LVEDV1(ml)	LVEF1(%)	LVESV2(ml)	LVEDV2(ml)	LVEF2(%)	Door-balloon time (min)	OperativeTime（min）	Totallengh（mm）	Number of stents	Initial blood flow	Terminal blood flow	Aspirin	ACEIorARB	Beta-blocker	Statin	Clopidogrel	Ticagrelor	MACE event	MACE time(month)	recurrent myocardial infarction
1	1	68	63	163	69	III	inferior wall	Multiple	RCA	1	1	1	1	2373	4.49	140	5.91	7.19	3.45	0.37	1.05	2.4	2.55	1.75	3500	6.84762	2.08406	1.66667	23.96	80.48	55	88.2	155	43.1	60	120	33	2	2	3	1	1	1	1	1	1	1	1	0
1	0	73	58	170	71	I	inferior wall	Multiple	RCA	0	0	1	1	54.13	4.01	180	7.91	6.72	3.56	0.45	0.67	2.81	4.62	2.4	441.73	10.0299	1.88764	3.58209	24.64	91.96	70	48.06	122.36	40.72	50	70	28	1	3	3	1	1	0	1	1	0	1	3	1
1	0	81	75	187	70	I	anterior wall	Multiple	LAD	0	0	0	1	1267	3.78	212	10.34	8.28	2.24	0.77	1.63	1.76	3.56	1.5	13932	5.07975	3.69643	0.920245	32.2	87.2	54.32	62.23	136.22	50	30	50	48	2	0	3	1	0	0	1	1	0	1	1.5	0
1	0	64	84	133	80	I	inferior wall	Multiple	RCA	1	1	1	1	200.7	3.18	278	6.27	7.04	3.66	0.53	1.17	2.84	2.07	2.14	2670.91	6.01709	1.9235	1.82906	21.46	80.38	59	57.4	140	42	85	30	18	1	3	3	1	0	1	1	1	1	1	0.5	1
1	0	86	92	137	75	III	lateral wall	Multiple	LCX	0	0	1	0	319	3.53	203	7.51	6.91	3.26	0.33	0.7	3.08	2.81	2.2	1654.89	9.87143	2.11963	3.14286	45.12	78.8	60	54.32	114	35.37	25	35	0	1	0	3	1	1	0	1	1	0	1	2	0
1	1	39	81	120	65	I	inferior wall	Multiple	RCA	1	0	0	1	707.4	3.27	278	8.93	6.89	4.11	0.67	0.83	1.74	3.32	1.95	3800.44	8.3012	1.6764	2.3494	29.6	87.2	66.1	43.29	138.03	53	35	25	0	1	2	3	1	0	1	1	0	1	0	12	0
1	1	54	83	176	102	II	anterior wall	Multiple	LAD	1	1	1	1	346	2.13	173	7.03	7.12	2.19	0.61	0.72	1.56	3.1	1.75	1064.75	9.88889	3.25114	2.43056	34.5	101.2	50	65.4	125.1	35	70	70	20	1	3	3	1	1	1	1	1	1	0	12	0
1	1	54	80	152	66	II	inferior wall	Multiple	RCA	1	1	1	1	10.59	3.2	288	10.81	7.16	2.83	0.54	1.05	3.04	2.47	3.02	1315.48	6.81905	2.53004	2.87619	77.09	112.51	61.72	91.2	201.38	37.8	60	40	38	1	3	3	1	1	1	1	1	1	1	1.5	0
1	1	51	76	167	73	I	inferior wall	Multiple	RCA	1	0	1	1	1208	4.31	248	9.4	8.85	1.89	0.53	1.2	1.18	2.57	3.13	1464.77	7.375	4.68254	2.60833	34.4	70	50	52.1	124.4	41	75	40	0	1	0	3	1	0	0	1	1	1	0	15	0
1	1	84	99	126	64	II	anterior wall	Multiple	LAD	1	0	1	0	165.5	4.15	194	7.93	4.93	4.62	0.9	0.85	1.59	2.97	2.26	2478.32	5.8	1.0671	2.65882	30.1	89.6	66.4	50.3	137.8	43	40	48	23	1	0	3	1	0	0	1	1	0	0	8	0
1	1	68	91	161	71	I	anterior wall	Multiple	LAD	1	0	1	0	300	3.92	188	14.59	8.09	2.32	1.15	0.78	3.89	2.37	1.98	5096.18	10.3718	3.48707	2.53846	28	70	62	60.77	161.95	54	30	35	0	2	0	0	1	1	0	1	1	1	1	0.5	0
1	1	76	82	146	84	II	anterior wall	Multiple	LAD	1	0	1	1	93	3.56	265	10.19	7.76	1.93	0.46	0.92	2.1	2.26	2.63	2471.52	8.43478	4.02073	2.8587	21.76	72.98	69.9	32.2	107	49	75	120	30	2	0	2	1	1	1	1	1	0	0	9	0
1	0	87	104	126	87	II	anterior wall	Single	LAD	0	0	1	1	2572	4.15	342	8.51	5.93	3.15	0.42	1.01	3.21	4.94	1.99	2516.56	5.87129	1.88254	1.9703	38.2	80	68	60	105.6	46	50	45	0	1	1	3	1	1	1	1	1	0	1	3	1
1	1	70	89	179	104	II	inferior wall	Multiple	RCA	1	1	1	0	148.9	3.79	210	9.07	7.58	2.83	0.45	0.88	2.63	4.42	3.24	1506.89	8.61364	2.67845	3.68182	45.09	109.77	58.92	80.38	178.78	45.04	45	58	52	2	0	2	1	1	0	1	1	0	1	6	0
1	1	59	88	183	83	I	inferior wall	Multiple	RCA	1	0	0	1	378.1	4.37	148	7.23	9.2	3.58	0.37	1.56	2.6	3.07	2.51	142.68	5.89744	2.56983	1.60897	57.18	152.35	62.27	70.25	186.16	51	65	35	38	1	0	3	1	0	1	1	1	1	1	6	0
1	1	61	105	141	78	II	anterior wall	Multiple	LAD	1	1	1	0	1480	2.09	196	7.22	10.42	2.06	0.64	0.93	3.27	5.14	2.49	846.75	11.2043	5.05825	2.67742	79	143	44.48	111.64	200.98	41.8	120	90	39	2	0	2	1	1	1	0	1	1	1	4.5	0
1	0	71	102	150	88	III	inferior wall	Multiple	RCA	0	0	1	0	22.54	3.15	259	12.23	8.82	2.1	0.24	1.15	2.21	3.72	2.89	1051.15	7.66957	4.2	2.51304	33.68	83.81	59.81	62	147	37.8	70	50	25	1	0	3	0	0	1	1	1	0	1	5	0
1	1	80	52	157	120	I	inferior wall	Multiple	RCA	0	0	1	0	12.85	4.16	246	8.65	7.28	2.79	0.36	0.98	2.83	4.33	1.79	900.95	7.42857	2.60932	1.82653	56.2	79.2	57	66.31	157.48	48.3	50	25	0	1	1	3	1	1	1	1	1	0	0	12	0
1	1	78	61	125	66	I	anterior wall	Multiple	LAD	0	1	1	0	17	4.67	190	8.47	6.05	2.11	0.48	1.05	2.87	2.04	2.09	1600	5.7619	2.8673	1.99048	44.2	82.1	63.3	60	186	41	48	36	32	2	0	3	1	1	1	1	1	0	1	1	0
1	0	76	105	154	87	I	anterior wall	Multiple	LAD	1	0	0	1	106.42	4.33	187	8.24	7.6	3.07	0.54	0.65	2.28	2.64	1.88	2577.17	11.6923	2.47557	2.89231	42	81	60	50.87	100.84	49.55	35	40	18	1	0	2	1	0	1	1	1	0	1	1	1
1	0	60	71	151	102	I	anterior wall	Single	LAD	0	1	1	0	20.8	5.37	208	8.94	6.48	4.65	0.66	0.76	2.94	4.49	2.75	1080.99	8.52632	1.39355	3.61842	25	90	60.8	29.3	174.7	51	36	31	29	1	0	3	1	0	1	1	0	1	1	1	0
1	1	41	63	97	66	I	inferior wall	Multiple	RCA	1	1	1	0	303.9	4.87	184	9.37	8.62	3.47	0.22	1.54	3.57	5.51	2.02	2383.33	5.5974	2.48415	1.31169	40	81	58	64	125	45	53	40	43	2	0	3	1	1	1	1	0	1	1	1	0
1	0	84	101	174	111	I	anterior wall	Multiple	LAD	0	0	1	1	2651	4.62	264	9.45	8.08	3.09	0.24	0.88	2.64	4.48	3.64	1940	9.18182	2.61489	4.13636	34	79	52.5	54.63	115	41	52	80	31	2	2	3	0	0	1	1	1	0	1	2	1
1	0	67	68	168	88	II	anterior wall	Multiple	LAD	0	0	1	1	550	3.5	301	11.19	7.2	3.51	0.41	0.74	3.35	3.23	2.52	1030	9.72973	2.05128	3.40541	35	69.9	62.7	40.3	108	55	45	60	47	2	0	3	1	0	0	1	0	1	1	2	0
1	1	65	71	130	72	II	anterior wall	Multiple	LAD	1	1	1	0	100.2	4.39	373	7.13	6.5	3.23	0.59	0.63	2.72	3.7	1.81	1541.46	10.3175	2.01238	2.87302	80	130	57	110	167	38	25	30	0	1	1	3	1	0	1	1	0	1	1	2	1
1	0	56	60	155	70	I	inferior wall	Multiple	RCA	0	0	1	0	243.5	3.17	162	10.89	9.47	2.58	0.78	1.03	2.67	5.58	2.53	10330	9.19417	3.67054	2.45631	45	124	62.69	62.89	168.59	51	37	42	28	1	2	3	1	1	0	1	0	1	1	2	0
1	1	60	87	200	120	I	anterior wall	Multiple	LAD	1	1	1	1	194.8	4.43	220	15.41	11.64	3.02	0.57	1.08	3.1	5.12	2.07	2820	10.7778	3.8543	1.91667	42.3	100	58	50	136	49	50	27	20	1	0	3	1	1	1	1	0	1	1	8	1
1	1	60	87	120	80	I	lateral wall	Multiple	LCX	1	1	0	0	1472	3.15	201	12.41	7.64	3.04	0.6	0.78	3.2	4.6	3.1	3520	9.79487	2.51316	3.97436	45	157	66.2	61.6	182	51	55	65	28	1	3	3	1	0	1	1	0	1	1	0.5	0
1	1	74	104	137	95	IV	anterior wall	Multiple	LAD	1	1	1	1	4506	3.27	374	18.8	8.29	3.07	0.1	0.72	2.59	3.73	2.65	1217.06	11.5139	2.70033	3.68056	47	136	40	78	196	35	57	68	0	1	0	3	1	1	1	1	1	0	1	2	1
1	1	60	101	130	80	I	anterior wall	Multiple	LAD	1	0	1	0	119.1	3.18	198	9.6	7.47	3.58	0.54	1.05	2.24	4.4	1.78	6160.9	7.11429	2.08659	1.69524	50	97	66	61.2	116	38	57	41	26	1	0	3	1	1	1	1	0	1	0	0.5	0
1	1	48	53	158	114	I	anterior wall	Multiple	LAD	1	1	1	0	433.9	5.52	293	8.64	9.53	4.54	0.65	0.98	3.77	1.38	1.98	3330	9.72449	2.09912	2.02041	51.2	81	61	68.9	99	39	40	72	21	1	0	3	1	1	1	0	0	1	1	5	1
1	1	63	86	84	51	IV	anterior wall	Multiple	LAD	0	0	1	0	212	3.91	279	13.84	10.99	2.64	0.65	1.06	3.44	5.29	2.7	1132.49	10.3679	4.16288	2.54717	38.4	105	50	57.96	126	45	25	34	29	1	0	3	1	0	1	1	0	1	1	3	0
1	0	75	68	142	72	II	anterior wall	Multiple	LAD	0	0	0	0	9742	3.74	275	10.86	6.86	3.25	0.66	1.32	2.36	4.26	2.79	1248.3	5.19697	2.11077	2.11364	28.1	78	60.3	58.5	171.7	51	40	55	40	2	0	3	1	0	1	1	1	0	1	5	1
1	1	43	65	126	82	I	inferior wall	Multiple	RCA	1	1	1	0	469.9	5.51	314	12.4	8.96	2.68	0.45	1.62	2.67	4.02	4.76	825.3	5.53086	3.34328	2.93827	34.1	68	60.3	44.1	111	39	50	35	23	1	0	2	1	1	0	1	0	1	1	24	1
1	1	60	88	185	103	I	inferior wall	Multiple	RCA	1	0	1	0	15.03	4.85	255	9.7	9.48	3.58	0.37	1.03	3.55	5.55	3.77	10799	9.20388	2.64804	3.66019	36.1	91	68.7	38.8	124	46	45	30	15	1	1	3	1	1	1	1	0	1	1	0.5	0
1	1	53	81	128	74	I	anterior wall	Multiple	LAD	1	1	0	0	2359	4.92	214	9.67	8.13	4.25	0.83	0.96	3.11	4.96	1.96	1289.37	8.46875	1.91294	2.04167	37	93.7	54.2	64.5	136.5	36.8	51	65	23	1	0	3	1	0	1	1	0	1	1	3	1
1	0	87	85	169	100	III	inferior wall	Multiple	RCA	0	0	1	0	1990	4.37	360	11.8	9.07	3.86	0.82	1.01	2.56	4.21	2.04	907.6	8.9802	2.34974	2.0198	35	80	57.2	49	138	47.2	49	71	25	1	0	3	0	1	1	1	1	0	1	1	1
1	1	71	143	178	96	IV	anterior wall	Multiple	LAD	1	0	0	0	237.7	5.6	203	14.2	10.67	10.09	0.18	1.4	4.47	5.13	4.37	10946.7	7.62143	1.05748	3.12143	57.2	92.4	62.4	76.5	156.7	37.8	50	46	23	1	0	3	1	0	1	1	1	0	1	1	0
1	1	79	80	128	86	I	anterior wall	Multiple	LAD	0	0	1	0	601	4.43	211	7.68	8.09	3.03	0.54	0.85	2.31	3.95	3.2	9596	9.51765	2.66997	3.76471	54.3	89.4	54.2	68.4	139.7	39.4	96	68	22	1	0	3	1	1	1	1	1	0	1	18	1
1	1	83	40	143	124	I	inferior wall	Multiple	RCA	0	0	1	1	144.6	4.42	222	7.57	5.67	3.15	0.62	0.99	2.55	4.07	1.23	2364.42	5.72727	1.8	1.24242	40.1	102.4	56.8	48.9	164.8	40.5	59	26	18	1	0	3	1	0	0	1	1	0	1	13	0
1	1	41	80	123	76	I	anterior wall	Single	LAD	1	1	0	1	2354	4.49	242	9.96	8.05	4.16	0.6	1.34	3.13	7	2.3	1512.1	6.00746	1.9351	1.71642	34.8	105.51	67.02	45.6	167.5	47.2	29	50	18	1	1	3	1	0	1	1	0	1	1	19	1
1	1	60	87	140	99	I	inferior wall	Single	RCA	0	0	1	0	3189	4.83	177	11.7	9.26	4.53	0.71	1.62	2.52	3.41	4.15	1263.7	5.71605	2.04415	2.56173	39.4	97.8	59.6	64.4	186.4	38	50	39	18	1	0	3	1	0	1	1	0	1	1	20	0
1	0	75	66	116	96	II	anterior wall	Multiple	LAD	0	0	0	0	8664	3.76	271	11	9.66	3.74	0.65	0.94	2.96	3.38	2.7	6072.36	10.2766	2.58289	2.87234	64.5	94.2	64	78	176.8	39.4	25	64	15	1	0	3	1	0	1	1	1	0	1	6	1
1	1	41	82	138	88	I	inferior wall	Multiple	RCA	0	0	0	0	1479	3.12	313	14.66	12.4	3.91	0.23	1.24	3.06	5.45	3.27	9842.79	10	3.17136	2.6371	36.7	109	66.3	85.4	191	55.5	53	43	42	2	0	3	1	0	1	1	0	1	1	7	1
1	1	38	96	166	113	I	anterior wall	Multiple	LAD	0	0	0	0	122.9	3.21	270	10.55	8.33	4.31	0.76	0.89	2.27	4.25	4.81	5400.83	9.35955	1.93271	5.40449	37	87	56	78.4	127	43.5	25	45	28	1	0	3	1	0	1	1	0	1	1	6	0
1	1	80	54	77	48	IV	anterior wall	Multiple	LAD	0	0	0	0	185.7	4.16	304	15.85	14.2	3.03	0.56	1.74	2.66	4.54	2.9	4048.77	8.16092	4.68647	1.66667	36.7	87.6	56.4	89.4	145.4	40	41	60	68	3	0	3	1	0	0	1	1	0	1	2	1
1	0	47	74	137	94	I	inferior wall	Multiple	RCA	0	0	0	0	1228	4.25	308	7.33	6.47	3.25	0.78	0.75	3.71	5.75	2.61	8150.04	8.62667	1.99077	3.48	41.5	94.5	62	65.5	137	51	67	41	24	1	0	3	1	0	0	1	0	1	1	2	0
1	1	64	58	106	62	I	anterior wall	Multiple	LAD	1	0	0	1	1348	4.83	277	12.9	11.49	3.64	0.68	1.17	3.3	4.86	2.52	2093.4	9.82051	3.15659	2.15385	51.6	64.4	61	80.5	99.8	39.9	49	43	29	1	0	3	1	0	0	1	0	1	1	6	1
1	1	64	80	118	86	IV	inferior wall	Multiple	RCA	1	1	1	0	1868	5.24	206	11.92	9.87	3.75	0.25	1.2	2	3.93	2.37	1180.31	8.225	2.632	1.975	62	102.5	58	75	146	42.5	67	60	12	1	0	3	1	1	1	1	0	1	1	11	0
1	1	31	90	130	91	I	inferior wall	Single	RCA	1	1	0	0	359.3	3.24	305	10.87	8.16	5.69	0.74	1.53	2.95	5.65	1.59	4268	5.33333	1.43409	1.03922	62.34	158.76	60.73	60.64	177.72	65.88	42	53	18	1	0	3	1	0	1	1	0	1	1	4	1
1	1	48	77	112	69	I	inferior wall	Multiple	RCA	1	0	0	0	23.28	5.45	208	10.7	9.6	3.22	0.72	0.78	2.19	2.3	2.78	3863.6	12.3077	2.98137	3.5641	50	101	71	79	199	60	95	68	12	1	0	3	1	0	1	1	0	1	1	4	0
1	1	46	101	124	74	I	inferior wall	Multiple	RCA	1	0	0	0	43	4.12	350	6.04	4.29	4	0.7	0.74	2.96	3.15	2.75	3052.4	5.7973	1.0725	3.71622	45.8	88	68	85	178	39	56	60	12	1	0	3	1	0	1	1	0	1	1	12	0
1	1	34	87	122	83	II	inferior wall	Multiple	RCA	1	1	1	0	752.6	4.95	323	11.76	8.02	4.73	0.54	0.79	2.58	5.35	2.08	4522	10.1519	1.69556	2.63291	67.31	176.76	61.92	69.51	188.65	57.44	67	78	23	1	0	3	1	1	0	1	0	1	1	1	1
1	1	46	65	141	103	I	anterior wall	Multiple	LAD	0	0	1	0	1824	4.28	260	6.43	8.79	3.1	0.5	1.04	2.7	4.26	3.78	5440.2	8.45192	2.83548	3.63462	42	84	64	50.2	111	54.8	70	53	57	2	0	3	1	0	1	1	0	1	1	3	1
1	1	71	60	115	60	I	anterior wall	Multiple	LAD	1	1	0	0	36.98	4.84	172	10.59	9.16	4.55	0.47	1.02	2.7	4.31	2.94	1168.2	8.98039	2.01319	2.88235	35.4	87.9	62.8	65	145.6	51	66	47	12	1	0	3	1	1	0	1	1	0	1	24	1
1	1	45	78	125	78	I	inferior wall	Multiple	RCA	1	0	0	0	2460	4.97	266	11.9	8.04	5.07	0.55	1.61	3.05	4.47	1.36	528.61	4.99379	1.5858	0.84472	54	115	52.3	52.6	128	47	21	42	12	1	0	3	1	1	0	1	0	1	1	3	1
1	1	51	75	130	89	I	inferior wall	Multiple	RCA	1	1	1	0	121.9	5.35	188	13.46	12.89	4.76	0.73	1.54	2.56	2.92	2.01	6190.7	8.37013	2.70798	1.30519	33.25	84.27	62.75	42.5	127	42.1	50	45	12	1	0	3	1	1	1	1	0	1	1	12	1
1	0	75	67	119	80	I	anterior wall	Multiple	LAD	0	0	1	0	250	4.77	314	13.42	10.03	4.13	0.19	1.2	2.84	3.45	2.35	5052.34	8.35833	2.42857	1.95833	45	75	55	81.6	99	27	64	46	22	1	0	3	1	1	1	1	1	0	1	9	1
1	1	68	70	144	95	I	inferior wall	Multiple	RCA	0	0	1	0	8.24	4.07	146	10.17	8.97	7.47	0.67	1.62	2.81	2.9	3.91	12417	5.53704	1.2008	2.41358	45.7	80.4	67.2	57	127.8	34	74	62	22	1	0	3	1	1	1	1	0	1	1	24	1
1	1	41	90	146	92	I	inferior wall	Multiple	RCA	1	0	1	0	124	3.14	273	8.57	7.83	8.22	0.46	1.03	3.48	5.09	2.6	1470	7.60194	0.952555	2.52427	42.3	78.9	53.9	69	136.8	36.5	69	58	18	1	0	3	1	1	0	0	0	1	1	12	1
1	1	46	94	132	100	I	anterior wall	Multiple	LAD	1	1	0	0	3747	4.64	259	9.37	8.34	5.54	0.85	0.91	3.37	5.34	2.33	8160	9.16484	1.50542	2.56044	36	72	52	42	102	41	20	105	66	2	0	3	1	0	0	1	0	1	1	6	0
1	0	64	80	169	90	I	inferior wall	Multiple	RCA	0	0	1	0	213	4.8	153	6.76	6.48	3.5	0.8	1.24	4.2	6.75	3.1	3592.36	5.22581	1.85143	2.5	49.44	142.6	59.4	59.7	178.6	39.4	39	45	33	1	1	3	1	0	0	1	0	1	0	15	0
1	1	53	45	80	40	IV	inferior wall	Multiple	RCA	1	1	1	0	23.978	4.5	205	8.96	7.06	3.37	0.38	1.03	2.93	4.6	2.91	3728	6.85437	2.09496	2.82524	42.4	78.2	42	72.8	159	34	60	30	33	1	2	3	1	1	1	1	1	1	0	7	0
1	0	61	73	97	61	II	anterior wall	Multiple	LAD	1	0	0	0	4953	4.92	318	16.99	13.06	3.4	0.41	1.07	2.91	4.54	3.27	3694	12.2056	3.84118	3.05607	27.5	87.4	44	69.4	125.8	36	32	58	38	1	0	3	1	0	1	1	0	1	0	9.5	0
1	0	74	95	80	60	IV	anterior wall	Multiple	LAD	0	0	1	1	1939	3.76	219	7.69	7.72	2.74	0.2	0.99	2.14	3.64	2.72	3057	7.79798	2.81752	2.74747	29.4	87.4	52	68.4	179.4	43	40	30	38	1	0	3	1	0	1	1	1	0	0	6	0
1	1	84	63	133	72	I	anterior wall	Multiple	LAD	0	0	0	0	2336	4.08	245	7.28	7.37	3.16	0.59	1.17	4.35	6.1	3.75	7180.77	6.29915	2.33228	3.20513	70.5	121.4	48.5	90.1	175	42	50	75	23	1	0	3	1	0	1	1	1	0	0	4	0
1	1	60	86	98	73	I	inferior wall	Multiple	RCA	1	1	0	0	1598	4.43	192	8.4	7.64	3.92	0.73	0.86	2.98	4.7	2.12	10100	8.88372	1.94898	2.46512	46.7	78.4	62	95.5	186	48.4	25	41	0	1	0	3	1	0	0	1	0	1	0	3	0
1	0	79	90	151	87	III	anterior wall	Multiple	LAD	0	0	1	0	1320	3.37	168	14.99	8.43	2.49	0.06	1.2	3.57	6	2.93	7289.97	7.025	3.38554	2.44167	39.4	89.4	57	60.1	142.2	48	36	30	24	1	0	3	0	1	1	1	1	0	0	15	0
1	1	64	61	115	82	I	anterior wall	Multiple	LAD	1	1	0	0	198.2	3.88	276	16.72	13.4	3.66	0.45	1.14	3.37	4.84	3.75	4230.6	11.7544	3.6612	3.28947	96.57	108.14	41	106.57	180.61	35	19	36	15	1	0	3	1	0	0	1	0	1	0	16	0
1	1	60	102	164	115	I	inferior wall	Multiple	RCA	1	1	1	0	6824	4.69	157	8.99	8.91	3.48	0.4	1.02	2.52	3.62	1.56	3472	8.73529	2.56034	1.52941	42.4	67.8	48.6	72.4	117.8	38.6	72	49	14	1	1	3	1	1	0	1	0	1	0	18	0
1	1	62	102	178	152	I	inferior wall	Multiple	RCA	1	1	1	0	6824	4.69	157	10.99	10.01	3.48	0.5	1.24	2.53	3.42	3.28	2089	8.07258	2.87644	2.64516	42.5	68.8	49.2	73	127.8	45.6	73	52	16	1	1	3	1	1	0	1	0	1	0	20	0
1	1	72	85	132	82	IV	anterior wall	Multiple	LAD	1	1	0	0	1355	3.7	226	12.94	11.03	3.31	0.6	1.57	2.45	3.75	3.57	4942.46	7.02548	3.33233	2.27389	35.2	87.4	22	87.4	178.4	27	50	61	62	2	0	3	1	1	1	1	1	0	0	11	0
1	1	50	64	172	64	I	anterior wall	Single	LAD	0	0	1	0	147	5	176	15.04	7.74	3.79	0.44	1.67	2.43	4	2.83	6190.43	4.63473	2.04222	1.69461	87.5	102.5	54.5	137	223	39	81	67	42	2	0	3	1	1	1	1	0	1	0	8	0
1	1	58	110	151	109	I	inferior wall	Multiple	RCA	0	0	1	1	628	5.57	327	12.44	10.28	3.61	0.48	1.02	3.51	5.24	1.78	4860.99	10.0784	2.84765	1.7451	27.5	94.4	42.8	86.3	151	35	56	71	42	2	0	3	0	0	1	1	0	1	0	12	0
1	1	73	79	158	95	II	inferior wall	Multiple	RCA	0	0	1	0	234	4.79	189	9.62	9.9	3.22	0.45	1.1	2.56	4.43	3.77	1950.38	9	3.07453	3.42727	56.4	102.4	65.4	127	268	52.6	56	43	16	1	0	3	1	1	1	1	1	0	0	22	0
1	1	65	39	145	107	I	inferior wall	Multiple	RCA	1	1	0	1	1568	4.4	135	14.34	10.06	2	1.5	0.96	3.14	5.16	2.49	7210.85	10.4792	5.03	2.59375	54.8	107.4	65.33	58.5	144	52.4	35	58	18	1	2	3	1	0	0	1	0	1	0	16	0
1	0	78	92	105	65	I	inferior wall	Multiple	RCA	0	0	1	1	8897	4.49	225	10.81	9.72	2.77	1.29	1.35	2.42	3.99	2.4	2010.36	7.2	3.50903	1.77778	39.4	107.5	56.4	54.13	178.04	39.15	60	72	65	2	1	3	1	1	1	1	1	0	0	15	0
1	1	80	65	154	85	I	anterior wall	Multiple	LAD	1	0	1	0	1253	4.71	296	10.93	5.67	3.98	0.27	0.95	1.73	4.11	3.62	2200.86	5.96842	1.42462	3.81053	69	112.4	49	77.8	135.4	36.4	80	72	12	1	1	3	1	0	1	1	1	0	0	23	0
1	1	71	83	133	73	I	anterior wall	Multiple	LAD	1	1	0	0	246	4.1	188	11.05	6.43	3.57	0.73	0.87	2.48	3.87	2.76	3839.3	7.3908	1.80112	3.17241	38	67	56.4	73.4	124	39.4	56	88	16	1	0	3	1	0	0	1	0	1	0	1	0
1	1	55	69	95	59	I	anterior wall	Single	LAD	0	1	0	0	35.4	3.02	248	9.18	6.79	1.83	0.45	0.67	2.22	4.98	2.44	604.77	10.1343	3.71038	3.64179	22.5	69.6	67.7	78	136.1	47.2	30	42	36	1	3	3	1	0	0	1	0	1	0	1	0
1	1	57	59	157	107	II	anterior wall	Multiple	LAD	1	1	1	0	62.94	3.92	254	9.51	4.11	1.93	0.34	0.62	3.11	5.05	2.04	2847.78	6.62903	2.12953	3.29032	29	70.1	39	64.1	134.7	51	26	45	28	1	0	3	0	1	0	0	1	0	1	24	1
0	1	62	62	164	90	I	anterior wall	Multiple	LAD	0	0	1	1	105.2	3.99	198	8.57	7.52	2.33	0.6	0.69	2.54	4.27	2.07	38	10.8986	3.22747	3	56	92	55	62	101.5	50	65	40	49	2	0	3	1	1	1	1	1	0	1	12	1
0	1	58	64	122	91	I	inferior wall	Multiple	RCA	1	1	1	0	30	5.24	241	15.9	6.08	2.01	0.83	0.98	1.58	2.32	2.21	155.83	6.20408	3.02488	2.2551	39.51	104	63.77	47.4	109.06	53	76	30	29	1	2	3	1	1	0	1	1	1	0	17	0
0	0	68	90	140	80	I	lateral wall	Single	LAD	0	0	1	1	141.9	5.53	270	6.43	5.94	2.07	1.29	1.22	0.96	2.63	1.97	490.24	4.86885	2.86957	1.61475	38.06	94.2	53.66	42.9	101.23	59	75	25	0	1	3	3	1	1	1	1	1	1	0	18	0
0	1	93	72	165	113	III	inferior wall	Multiple	RCA	1	1	1	0	593.1	5.43	217	8.63	6.77	1.06	0.75	0.93	1.94	3.47	1.67	3893	7.27957	6.38679	1.7957	30.9	79.2	56	38.9	82	50	60	25	0	2	0	2	1	1	0	1	1	0	1	12	0
0	1	41	98	165	124	II	anterior wall	Multiple	LAD	1	1	1	0	4494	5.34	227	8.67	4.09	2.83	0.69	0.93	3.31	5.37	1.96	141.31	4.39785	1.44523	2.10753	35.1	65.4	70	39.8	67.1	52.7	15	30	42	2	0	3	1	0	1	1	0	1	0	16	0
0	1	43	80	142	92	I	inferior wall	Multiple	RCA	1	0	0	0	1135	5.41	219	6.86	6.44	1.61	0.79	0.97	2.53	4.22	2.11	187.44	6.63918	4	2.17526	31.25	78	55	34.5	80	68	109	40	28	1	3	3	1	1	1	1	1	1	0	15	0
0	1	77	96	109	85	I	anterior wall	Multiple	LAD	1	1	0	1	3244	5.58	214	8.12	8.54	1.23	1.31	0.97	2.45	4.55	2.1	304.91	8.80412	6.94309	2.16495	48.2	64.1	52	51.2	75.1	51	25	50	38	1	0	3	1	1	1	1	1	0	0	20	0
0	1	63	94	127	88	I	inferior wall	Multiple	RCA	1	1	0	1	828.6	4.62	361	8	6.13	2.1	0.71	1.2	2.75	4.47	1.73	2036.18	5.10833	2.91905	1.44167	30.4	79.1	58	32.4	83	57	32	55	66	2	0	3	1	0	1	1	1	1	0	22	0
0	0	87	88	168	98	I	anterior wall	Multiple	LAD	0	0	0	0	2566	4.82	128	6.98	9.14	1.43	1.36	1.44	1.51	3.31	1.78	942.98	6.34722	6.39161	1.23611	31.2	67	60	32	70	50	61	53	23	1	0	3	1	1	0	1	1	0	0	23	0
0	0	88	59	147	71	I	anterior wall	Multiple	LAD	0	0	1	0	2458	4.32	264	9.94	8.66	2.86	0.94	1.37	2.45	4.44	2.51	300.04	6.32117	3.02797	1.83212	41.2	81.2	55	42.5	90.1	45	9	25	24	1	0	3	1	1	1	1	1	0	0	18	0
0	1	64	66	107	67	I	inferior wall	Multiple	RCA	1	0	1	1	4072	5.51	184	8.26	4.55	2.91	0.48	0.96	1.71	3.37	1.27	138	4.73958	1.56357	1.32292	30.7	78.5	64.2	35.1	82.1	53	20	21	22	1	0	3	1	0	1	1	1	1	0	19	0
0	0	90	55	95	50	I	inferior wall	Multiple	RCA	0	0	0	0	640.3	3.87	293	9.05	8.62	2.89	0.79	1.49	2.79	5.12	1.79	2700	5.78523	2.9827	1.20134	54.1	97	58	55.1	101	47	15	41	33	1	1	3	1	1	1	1	1	0	0	8	0
0	1	54	54	131	76	II	anterior wall	Multiple	LAD	0	0	0	0	14	4.36	178	5.49	6.35	1.61	0.96	0.82	2.58	5.16	3.24	301.4	7.7439	3.9441	3.95122	52.6	126	54	60	135	51	35	38	25	1	3	3	1	0	1	1	1	1	0	6	0
0	1	65	150	144	104	III	anterior wall	Multiple	LAD	1	1	1	0	1792	4.66	305	10.81	10	2.01	1.4	1.08	3.44	5.28	2.15	361.5	9.25926	4.97512	1.99074	41.7	67	58	49.3	78	40	16	90	32	2	0	3	1	0	1	1	1	1	0	11	0
0	1	75	66	136	80	I	anterior wall	Multiple	LAD	0	1	0	0	15.67	4.1	188	11.05	8.43	2.57	0.73	0.97	1.58	2.87	1.76	383.93	8.69072	3.28016	1.81443	45.3	76	59	50	80	45	60	49	20	1	3	3	1	0	1	1	1	0	0	15	0
0	1	72	72	127	83	I	anterior wall	Multiple	LAD	0	0	0	0	217.8	3.75	137	11.1	8.83	1.25	1.02	1.02	2.41	4.74	2.37	987.43	8.65686	7.064	2.32353	51.61	118	57.07	56.8	120.21	52	35	40	16	1	1	3	1	0	1	1	1	0	0	14	0
0	1	61	68	151	87	I	inferior wall	Multiple	LCX	1	1	1	1	453.8	4.83	222	8.93	5.12	2.79	0.66	0.72	2.33	3.75	1.19	727.74	7.11111	1.83513	1.65278	55.7	81	62	60	89	53	20	35	18	1	3	3	1	0	1	1	1	1	0	12	0
0	1	84	72	120	81	II	anterior wall	Multiple	LAD	1	0	1	1	20	4.62	227	8.66	5.69	2.02	0.87	0.99	3.5	4	2.3	1102	5.74747	2.81683	2.32323	56	89	57	60	105.4	52.2	36	42	48	2	0	3	1	1	1	1	1	0	0	13	0
0	1	39	89	85	65	IV	inferior wall	Multiple	RCA	1	1	0	0	103.5	4.61	228	6.2	6.96	2.28	0.78	1.03	2.23	2.91	1.47	638	6.75728	3.05263	1.42718	67.62	121.37	49.2	70	127.8	48	79	78	0	2	1	2	0	0	1	1	1	1	0	14.5	0
0	0	68	74	126	76	II	inferior wall	Multiple	RCA	0	0	1	0	522.1	5.47	232	8.12	7.57	2.62	0.85	1.9	1.68	3.1	2.68	1046.71	3.98421	2.88931	1.41053	35.6	108	69.6	40	117	65	39	75	18	1	0	3	1	1	1	1	1	1	0	7.5	0
0	1	84	74	139	87	II	anterior wall	Multiple	LAD	1	1	1	0	108.8	5.13	152	5.91	5.78	1.41	1.6	1.09	1.91	3.81	1.86	5184	5.30275	4.09929	1.70642	33.6	94.55	67	35.83	102	62.1	30	25	0	2	3	3	0	1	1	1	1	0	0	8	0
0	1	65	67	147	66	II	inferior wall	Multiple	RCA	1	1	1	0	14	5.17	197	6.9	7.21	1.3	1.1	0.97	2.5	3.55	1.99	74.3	7.43299	5.54615	2.05155	33.6	90.5	62.9	43.94	92.97	60.76	45	65	25	1	3	3	1	1	0	1	1	1	0	9	0
0	1	58	65	166	106	II	anterior wall	Single	LAD	1	1	1	0	101.1	4.68	174	7.83	5.32	2.23	0.51	0.89	3.3	6.07	2.88	127.82	5.97753	2.38565	3.23596	41	82.2	60	46.8	98	54.8	30	25	0	2	3	3	1	1	1	1	1	1	0	15.5	0
0	1	61	82	135	82	II	anterior wall	Multiple	LAD	1	1	1	0	174	6.17	211	10.09	7.09	2.16	0.71	1.01	3.28	5.14	1.35	135	7.0198	3.28241	1.33663	28.5	75	56	30.1	89	52	68	115	26	1	0	3	1	1	1	1	1	1	0	5	0
0	0	74	66	221	93	II	anterior wall	Multiple	LAD	1	0	1	0	10.12	4.59	208	7.7	6.54	1.4	1.5	1.03	2.8	5.2	2.9	709.4	6.34951	4.67143	2.81553	57.2	80.4	60	64.1	90.87	53.1	56	70	58	2	3	3	1	1	1	1	1	0	0	11.5	0
0	1	34	70	138	60	I	inferior wall	Multiple	RCA	1	1	0	0	21.86	4.75	239	11	6.8	1.44	0.62	1.07	2.41	3.87	1.84	160	6.35514	4.72222	1.71963	47.1	89.2	55	48.2	91.8	48	30	26	20	1	2	3	1	0	0	1	1	1	0	16	0
0	0	68	70	136	72	I	inferior wall	Multiple	RCA	0	0	1	0	17.89	6.25	254	8.26	5.56	1.16	1.34	1.19	3.48	5.22	3.26	971.35	4.67227	4.7931	2.7395	68.8	128	48.5	78.6	142	44.6	99	62	36	1	0	3	1	0	0	1	1	1	0	3	0
0	1	59	84	140	106	II	anterior wall	Multiple	LAD	1	1	1	0	27	4.6	222	9.24	6.61	1.84	0.84	0.99	2.58	4.33	2.51	619.24	6.67677	3.59239	2.53535	58.7	78.2	58	65.1	89.7	53	46	72	38	1	2	3	1	0	1	1	1	1	0	2	0
0	0	64	81	130	80	I	anterior wall	Single	LAD	0	0	1	0	4.16	4.05	212	6.23	5.59	1.4	1.19	1.46	1.42	3.25	1.88	154	3.82877	3.99286	1.28767	35.8	85	57	39.8	91.2	55	54	40	22	1	3	3	1	0	1	1	0	1	0	12	0
0	1	86	70	179	93	I	inferior wall	Multiple	RCA	0	0	1	0	18.3	4.63	209	8.27	5.02	2.68	0.47	1.13	3.67	5.6	1.96	642.04	4.44248	1.87313	1.73451	32.5	78.6	58.7	42.5	81.4	60.2	68	46	21	1	2	3	1	1	0	1	1	0	0	8	0
0	1	74	83	153	96	I	inferior wall	Multiple	RCA	1	0	1	1	14	5.05	280	11.88	8.62	2.39	0.79	1.18	2.62	4.48	1.53	2250	7.30508	3.60669	1.29661	40	67.5	55	32.4	78.4	59.4	36	30	24	1	1	3	1	0	0	1	1	0	0	1	0
0	1	45	71	121	81	I	anterior wall	Single	LAD	1	1	1	0	1067	4.47	173	10.33	8.32	1.49	0.81	0.93	3.04	4.57	1.7	185	8.94624	5.58389	1.82796	30.1	70	59	27	74.2	63.6	15	31	0	2	2	3	1	0	0	1	1	1	1	11	1
0	1	67	80	131	86	I	anterior wall	Multiple	LAD	0	0	1	0	202.5	5.17	236	12.99	9.71	1.78	0.44	1.09	2.63	4.16	1.94	146	8.90826	5.45506	1.77982	30.4	57.9	54	38.4	67.5	61.2	60	32	46	2	3	3	1	0	1	1	1	1	0	12.5	0
0	0	71	72	186	93	I	inferior wall	Multiple	RCA	0	0	1	1	22.1	4.13	204	7.38	4.54	2.26	0.52	0.99	3.58	5.79	1.49	2531.02	4.58586	2.00885	1.50505	29.5	89	67	27.5	99.8	72.4	57	54	46	2	2	3	1	0	0	1	1	0	1	10	0
0	0	44	64	135	92	I	inferior wall	Single	RCA	0	0	0	0	9.6	4.36	247	11.54	7.44	2.11	0.62	0.95	2.23	3.86	1.89	2054.09	7.83158	3.52607	1.98947	27.5	75.4	55	28.27	76.38	62.99	25	60	29	1	0	3	1	0	1	1	1	1	0	15	0
0	0	62	55	71	54	I	inferior wall	Multiple	RCA	0	0	1	0	172.4	4.34	222	6.78	6.98	2.54	1.34	1.14	2.35	4	1.65	427.72	6.12281	2.74803	1.44737	30.44	70.21	58	35.8	74.2	59.7	81	38	51	2	0	3	1	0	1	1	1	1	0	16	0
0	0	64	77	141	92	I	anterior wall	Multiple	LAD	0	0	0	0	264.8	4.46	206	8.2	5.93	1.57	0.62	0.75	3.16	5.14	2.61	401	7.90667	3.77707	3.48	30.2	75.6	51	31.1	68.8	54.8	70	58	38	2	0	3	1	1	1	1	1	1	0	20	0
0	0	46	89	142	89	I	inferior wall	Single	RCA	0	0	0	0	524	5.1	214	9.62	6.93	1.85	0.79	1.13	4.73	7.21	1.97	333.45	6.13274	3.74595	1.74336	30	67.2	60	31.4	70.4	55.4	23	68	0	1	0	3	1	0	1	1	1	1	0	8	0
0	1	61	79	141	88	I	inferior wall	Multiple	RCA	1	0	0	0	28.85	4.56	290	10.25	8.02	1.77	1.38	1.07	3.28	4.66	2.45	2140.85	7.49533	4.53107	2.28972	56	78.9	57	66.72	84.4	55	77	63	41	2	0	3	1	1	1	1	0	1	1	3	0
0	1	67	64	155	95	II	inferior wall	Multiple	RCA	0	1	1	0	75.7	5.32	110	7.1	4.46	2.27	1.3	1.08	2.15	3.46	1.93	555.4	4.12963	1.96476	1.78704	56.9	70.4	57	67.4	78.4	67.4	27	45	28	1	0	3	1	1	1	1	0	1	0	9	0
0	0	43	85	135	98	I	inferior wall	Multiple	RCA	1	1	1	0	313.3	4.43	231	6.77	4.79	1.42	0.93	0.84	3.44	4.65	1.54	359.7	5.70238	3.37324	1.83333	29.7	89.2	59	34	99.7	62.3	50	47	32	1	0	3	1	0	1	1	0	1	0	5	0
0	0	32	78	157	100	I	anterior wall	Multiple	LAD	1	1	1	1	4205	4.99	193	9.15	6.87	1.52	0.72	0.97	2.61	4.02	2.11	2487.84	7.08247	4.51974	2.17526	40.3	79.9	49.6	41.5	80	51	50	30	46	2	0	3	1	0	1	1	0	1	0	6	0
0	1	37	59	162	118	I	inferior wall	Multiple	RCA	1	1	1	0	9.14	4.97	250	9.05	6.33	2.12	0.82	1.03	2.51	4.66	2.51	262.03	6.14563	2.98585	2.43689	38.4	70.4	60	39.5	77.4	56	45	34	44	2	0	3	1	0	0	1	0	1	0	10	0
0	1	60	90	139	97	I	anterior wall	Single	LAD	0	1	0	0	74.01	4.5	247	5.43	5.31	1.71	0.96	0.97	3.81	5.92	0.94	1827	5.47423	3.10526	0.969072	39.4	87.4	49	45.6	89.4	51.2	30	26	23	1	3	3	1	1	1	1	0	1	0	12	0
0	1	65	60	123	74	I	inferior wall	Multiple	RCA	1	0	0	0	64.01	4.71	212	5.42	6.3	1.63	0.93	1.25	3.19	4.88	1.75	556.5	5.04	3.86503	1.4	40	111	64	42.5	117.5	62.1	56	70	86	3	2	3	1	0	0	1	0	1	0	7.5	0
0	1	52	93	128	90	I	inferior wall	Multiple	RCA	1	0	1	0	3897	4.55	341	10.16	5.91	2.55	0.54	1.09	3.4	5.06	1.48	507.2	5.42202	2.31765	1.3578	30.4	70.4	52	35.6	78.5	59.4	50	41	38	1	0	3	1	0	1	1	0	1	0	21	0
0	1	41	67	135	95	I	inferior wall	Single	RCA	0	1	0	0	528.8	5.11	238	10.31	8.87	0.82	0.35	1.01	3.46	4.65	1.56	156	8.78218	10.8171	1.54455	39.8	45.9	68	40.2	69.4	60.4	45	40	0	1	0	3	1	1	1	1	0	1	0	8	0
0	1	71	78	127	88	I	anterior wall	Multiple	LAD	0	1	1	0	1482	4.65	302	7.49	6.07	2.69	0.39	1.09	3.96	6.42	2.11	426.4	5.56881	2.25651	1.93578	30.5	75.4	51	24.8	79.5	68.8	30	31	19	1	3	3	1	1	1	1	1	0	0	9.5	0
0	1	48	73	115	73	I	anterior wall	Single	LAD	1	1	1	0	5386	4.45	169	11.01	8.57	1.62	0.73	1.01	2.84	4.2	2.23	597	8.48515	5.29012	2.20792	59.4	87.4	61	67.2	89.4	71.2	29	46	18	1	0	3	1	0	1	1	0	1	0	24	0
0	1	55	95	123	74	II	inferior wall	Multiple	RCA	1	1	1	0	626.7	4.71	264	15.2	9.26	1.94	1.99	0.99	2.91	4.75	1.99	1629.65	9.35354	4.7732	2.0101	56.4	120.4	53	59.4	124.7	49	60	103	18	1	2	3	1	1	1	1	0	1	0	20	0
0	0	74	55	116	60	I	inferior wall	Multiple	RCA	0	0	1	0	5086	4.02	287	7.49	4.03	2.54	0.55	1.13	1.83	3.1	1.94	308	3.56637	1.58661	1.71681	50	115	51	51.6	128	59.7	37	45	19	1	0	3	1	1	0	1	1	0	0	2	0
0	1	70	68	125	85	I	inferior wall	Multiple	RCA	1	0	0	0	298.3	4.33	173	5.62	3.41	1.69	0.98	1.01	3.96	5.02	1.14	159.6	3.37624	2.01775	1.12871	35.4	89.4	60	37.6	106	64.5	99	59	23	1	0	3	1	0	0	1	1	0	0	18	0
0	1	81	64	121	75	III	inferior wall	Single	RCA	1	1	0	0	30	4.41	292	8.22	4.03	3.66	0.89	0.96	2.55	4.93	1.66	109.71	4.19792	1.10109	1.72917	29.5	57	60	28.5	68.41	58.32	60	40	33	1	0	3	0	0	1	1	1	0	0	15	0
0	1	58	68	148	111	I	anterior wall	Multiple	LAD	0	0	1	0	90	5.53	244	6.87	4.26	2.11	0.75	0.87	1.1	2.36	0.99	548	4.89655	2.01896	1.13793	56.4	97.2	59	59.4	99.4	60.2	46	40	18	1	0	3	1	1	1	1	0	1	0	14	0
0	1	68	102	119	73	I	anterior wall	Multiple	LAD	1	0	1	1	10.34	4.16	254	9.13	8.5	1.73	0.84	1.91	2.33	3.82	2.84	3732.57	4.45026	4.91329	1.48691	34.7	105	67	32.2	79.9	59.7	100	80	58	2	0	3	1	0	1	1	0	1	0	5	0
0	1	38	60	121	80	I	anterior wall	Multiple	LAD	1	1	0	0	659.63	4.71	211	11.92	10	1.48	0.41	0.97	3.85	3.5	1.5	215	10.3093	6.75676	1.54639	37.5	79.3	54	40.6	82.3	55	74	73	0	1	0	3	1	0	1	1	0	1	0	5.5	0
0	1	60	71	140	82	I	anterior wall	Single	LAD	0	0	1	0	3409	6.12	182	8.18	5.42	2.04	0.91	1.36	3.29	4.68	1.9	611.9	3.98529	2.65686	1.39706	29.7	78.4	58	34.5	84.5	59.4	55	40	43	2	0	3	1	1	0	1	0	1	0	3	0
0	1	54	49	100	61	I	inferior wall	Multiple	RCA	0	0	0	1	739.5	4.6	183	7.83	6.35	2.8	1.21	1.1	2.04	3.06	1.45	1190	5.77273	2.26786	1.31818	45.6	107.5	58	46.1	127	63.7	20	23	33	1	0	3	1	0	0	1	0	1	0	7	0
0	1	67	70	128	80	I	inferior wall	Multiple	RCA	1	0	1	0	121.8	5.39	230	11.48	9.62	1.47	0.38	1.78	2.22	4.41	2.42	485.8	5.40449	6.54422	1.35955	48.2	125.4	59	48.45	135.34	64.2	17	48	30	1	0	3	1	0	0	0	0	1	0	8	0
0	1	69	55	116	67	I	inferior wall	Multiple	RCA	1	1	1	0	57.46	4.65	238	9.09	7.19	2.13	0.64	1.04	2.48	4.39	1.86	647.82	6.91346	3.37559	1.78846	41.2	130.4	57	43.29	140.03	69.08	48	39	0	1	2	3	0	0	1	1	0	1	1	6	0
0	1	40	80	121	94	I	anterior wall	Multiple	LAD	0	0	0	0	345	5.6	213	5.9	3.17	2.12	0.75	0.94	2.5	4.8	2.7	395.89	3.37234	1.49528	2.87234	98.81	171	42	78.99	144.07	45.17	60	74	72	3	1	3	1	0	0	1	0	1	0	5	0
0	1	43	80	171	147	I	anterior wall	Multiple	LAD	0	1	1	1	162.2	5.23	238	6.39	4.87	2.35	3.31	1.06	1.81	3.38	1.34	181.4	4.59434	2.07234	1.26415	46.1	110	58.1	54.1	112	60.4	64	48	33	2	0	3	1	0	1	1	0	1	0	3	0
0	1	65	62	110	70	II	inferior wall	Multiple	RCA	1	1	0	0	119.61	4.96	262	12.36	6.99	4.51	0.88	0.79	2.95	4.49	1.5	1114.46	8.8481	1.54989	1.89873	54.2	87.4	54.2	56.4	89.4	56.4	60	54	29	1	0	3	1	0	1	1	0	1	0	14	0
0	1	54	71	138	70	III	inferior wall	Multiple	RCA	1	0	0	0	1370	4.78	249	11.31	10.8	2.98	1.08	1.28	2.84	4.62	2.84	662.28	8.4375	3.62416	2.21875	50.2	75.4	52.3	49.6	78.4	54.2	50	38	36	2	2	3	1	1	1	1	0	1	0	7	0
0	1	63	70	186	70	III	anterior wall	Multiple	LAD	1	1	0	0	16.9	4.75	187	8.6	8.06	2.8	0.84	1.08	3.11	4.79	1.04	286	7.46296	2.87857	0.962963	47.8	55.4	57.8	47.5	56.7	60.1	34	70	46	2	0	3	1	1	1	1	0	1	0	20	0
0	1	73	86	91	54	II	inferior wall	Multiple	RCA	0	1	0	0	184.3	3.98	162	4.55	5.99	1.62	1.59	1.5	2.55	4.58	1.27	258.41	3.99333	3.69753	0.846667	50.1	78.4	56.4	52.4	89.4	59.7	46	37	78	3	2	3	1	0	1	1	1	0	0	15	0
0	0	68	82	137	88	II	inferior wall	Multiple	RCA	0	0	1	1	1843	4.97	361	12.34	7.8	3.81	1.51	1.03	1.89	3.32	1.59	404	7.57282	2.04724	1.54369	38.4	92.4	57	39.4	96.3	59.1	39	45	26	1	2	3	1	1	0	1	0	1	0	15	0
0	1	52	65	162	110	II	anterior wall	Multiple	LAD	1	1	0	0	139.15	5.5	240	13.79	10.38	2.36	0.92	0.98	2.49	3.93	1.79	2845.21	10.5918	4.39831	1.82653	59.7	140.2	55	63.1	154	59	46	64	24	1	3	3	1	1	1	1	0	1	0	1	0
0	0	71	73	109	64	I	anterior wall	Multiple	LAD	0	0	1	0	343.2	5.38	333	11.42	8.4	2.11	0.82	1.06	3.38	5	1.31	385	7.92453	3.98104	1.23585	46	130.4	58	59.4	123.4	62	45	38	18	1	2	3	1	1	1	1	1	0	0	7	0
0	0	50	62	147	80	II	anterior wall	Multiple	LAD	0	0	1	0	4177	4.82	364	13.18	10.69	2.45	0.93	1.06	2.85	5.2	2.96	608.78	10.0849	4.36327	2.79245	58.4	121.4	60	64.2	107.4	63.4	50	48	32	1	3	3	1	0	1	1	0	1	0	15	0
0	1	52	56	120	75	III	anterior wall	Multiple	LAD	1	1	1	1	207.3	5.4	183	10.33	4.95	2.07	0.83	0.83	1.59	3.02	1.47	510.3	5.96386	2.3913	1.77108	46.4	83.5	60.1	47.8	85.2	62.4	43	37	15	1	3	3	1	0	0	0	0	1	1	6	1
0	0	72	84	106	65	III	anterior wall	Multiple	LAD	0	0	1	0	463.3	4.08	209	10.57	7.65	1.89	1.01	1.01	2.24	4	2.1	567	7.57426	4.04762	2.07921	36.4	80.2	57.2	37.2	87.2	59.7	38	40	16	1	3	3	1	1	1	1	1	0	0	5	0
0	0	68	87	109	64	III	anterior wall	Multiple	LAD	0	0	1	1	1068	3.9	196	8.01	8.82	2.67	1.51	0.92	5.05	7.28	2.37	2105	9.58696	3.30337	2.57609	39.4	60.5	59.4	40.2	67.8	58.4	48	41	24	1	3	3	1	1	1	1	0	1	0	20	0
0	0	66	78	109	67	II	inferior wall	Multiple	RCA	0	0	0	1	20.2	4.13	264	13.62	9.9	2.64	1.05	0.95	2.55	4.3	2.22	338.45	10.4211	3.75	2.33684	54.2	87.4	52.5	56.4	89.4	57.6	54	24	0	1	0	3	1	0	1	1	0	1	0	10	0
0	1	65	67	116	70	II	anterior wall	Multiple	LAD	1	1	1	1	59	5	249	11.9	6.87	3.71	0.94	0.9	2.48	3.85	2.01	1353	7.63333	1.85175	2.23333	50.2	75.4	62	49.6	78.4	59.5	61	45	24	1	0	3	1	1	1	1	0	1	0	9	0
0	1	68	71	150	89	I	anterior wall	Multiple	LAD	1	1	1	0	650.7	5.2	179	7.23	5.66	1.08	0.94	1.17	2.88	4.72	1.71	802.2	4.83761	5.24074	1.46154	47.8	55.4	56	47.5	56.7	62.1	30	68	56	2	3	3	1	0	0	1	0	1	0	11	0
0	0	81	71	94	59	I	inferior wall	Multiple	RCA	0	0	1	0	102.1	5.37	168	6.22	5.96	2.92	1.26	1.03	3.4	5.55	1.08	698.1	5.78641	2.0411	1.04854	50.1	78.4	60.5	52.4	89.4	60.3	35	18	24	1	2	3	0	0	1	1	1	0	0	12	0
0	0	76	80	130	80	II	anterior wall	Multiple	LAD	0	0	1	0	1718	5.84	287	9.19	8.09	2.25	0.79	1.26	2.86	4.57	1.8	766	6.42063	3.59556	1.42857	38.4	92.4	56.4	39.4	96.3	60.5	60	45	48	2	0	3	1	0	1	1	1	0	0	11	0
0	1	64	112	137	87	II	anterior wall	Multiple	LAD	0	1	1	1	6243	5.69	2036	11.35	8.7	1.62	0.96	0.93	2.27	3.92	2.08	1020	9.35484	5.37037	2.23656	46.5	68.4	59.5	52.3	78.5	62.4	50	74	98	3	0	3	1	1	1	1	0	1	0	4	0
0	0	67	60	95	67	II	inferior wall	Multiple	RCA	0	0	1	0	25	4.8	263	7.26	5.9	0.89	1.29	1.32	3.11	5.29	1.96	212.27	4.4697	6.62921	1.48485	78.5	117	50.5	80.2	120.4	57.6	28	160	89	3	0	3	1	0	0	1	0	1	0	6	0
0	0	70	100	136	84	I	anterior wall	Multiple	LAD	0	0	1	0	1610	4.23	183	12.1	10.04	1.03	0.99	1.24	3.1	5.48	1.53	6499.32	8.09677	9.74757	1.23387	56.2	88	49.5	60.4	97.5	56.4	48	40	62	2	0	3	1	1	1	1	1	0	0	8	0
0	0	70	82	164	105	II	anterior wall	Multiple	LAD	0	0	1	1	4933	5.13	272	6.55	4.22	2	1.26	1.14	3.22	5.46	1.18	2080	3.70175	2.11	1.03509	45.8	97.2	50.2	59.1	102.3	62.4	46	53	0	1	1	3	1	0	1	1	1	0	0	1	0
0	1	34	87	111	75	I	anterior wall	Multiple	LAD	1	0	0	0	75	5.63	233	14.96	6.88	3.78	0.85	0.76	3.12	6.41	2.61	330.19	9.05263	1.82011	3.43421	37.5	80.1	45.6	40.5	83.2	65.4	39	43	34	1	0	3	1	0	1	1	0	1	1	12	1
0	1	54	53	107	54	I	anterior wall	Multiple	LAD	1	0	1	0	4709	5.87	185	12.35	10.61	1.96	0.77	1.48	2.93	5.45	1.78	199	7.16892	5.41327	1.2027	39.5	85.3	55.4	42.5	87.2	59.4	74	37	18	1	0	3	1	1	1	1	0	1	0	5	0
0	1	60	90	161	99	I	inferior wall	Multiple	RCA	1	1	1	0	47.81	4.79	250	8.55	5.36	2.43	0.73	1.02	1.45	3.16	1.79	162.86	5.2549	2.20576	1.7549	47.2	84.2	56.4	48.2	86.5	57.3	48	58	38	1	2	3	1	1	0	1	0	1	0	9	0
0	1	55	78	118	77	II	anterior wall	Multiple	LAD	1	1	1	1	324.1	5.37	301	6.98	5.42	1.6	0.77	0.79	3.18	5.1	2.07	276	6.86076	3.3875	2.62025	45.12	89.2	59.2	46.8	92.5	60.4	52	53	20	1	3	3	1	1	1	1	0	1	0	4	0
0	1	64	91	106	65	II	anterior wall	Multiple	LAD	1	1	0	1	4055	4.75	207	5.43	4.5	2.35	0.57	0.9	1.6	3.29	1.05	796	5	1.91489	1.16667	48.2	72.4	50.1	52.1	78.5	61	80	72	0	1	0	3	1	0	0	1	0	1	0	12	0
0	0	83	65	121	70	I	anterior wall	Multiple	LAD	0	0	1	1	742.8	4.62	239	10.07	5.89	3.3	0.76	0.93	2.01	3.86	1.46	208.9	6.33333	1.78485	1.56989	37.5	90.4	35	40.2	109.4	50.1	59	32	28	1	0	3	1	1	0	1	1	0	0	20	0
0	1	59	65	120	80	II	anterior wall	Multiple	LAD	1	0	0	0	63.56	5.12	236	8.96	7.01	1.56	0.93	1.61	2.93	4.96	1.22	745.25	4.35404	4.49359	0.757764	59.4	115.2	54.1	65.4	125.4	60.2	78	60	48	2	0	3	1	0	1	1	0	1	1	5	1
0	1	64	62	139	90	I	anterior wall	Multiple	LAD	1	1	1	0	455	4.94	199	9.52	8.35	2.29	0.64	1.33	3	5.22	1.97	197.78	6.2782	3.64629	1.4812	52.05	130.2	60	56.4	132.5	58.4	60	49	28	1	3	3	1	0	0	1	0	1	0	10	0
0	1	66	87	147	79	I	inferior wall	Multiple	RCA	0	0	1	1	32.57	4.05	244	7.74	4.55	4.97	0.64	0.55	3.23	3.59	1.4	1250	8.27273	0.915493	2.54545	56.71	86.5	45.8	57.8	86.4	59.5	30	58	57	2	0	3	1	1	1	1	0	1	0	2	0
0	1	42	90	148	105	I	anterior wall	Single	LAD	1	1	0	0	4956	5.12	162	8.9	4.61	3.59	0.49	0.96	3.27	5.44	2.27	127	4.80208	1.28412	2.36458	61.54	84.2	55.4	62.4	87.4	57.2	26	52	16	1	0	3	1	0	1	1	0	1	0	7	0
0	1	38	104	185	142	II	anterior wall	Multiple	LAD	1	1	1	0	8707	4.74	193	11.95	10.12	1.5	0.91	1.04	2.43	4.84	2.05	828	9.73077	6.74667	1.97115	50.2	90.5	57.3	52.4	94.5	62.1	31	36	20	1	3	3	1	0	1	1	0	1	0	8	0
0	1	42	66	177	113	I	inferior wall	Multiple	RCA	1	0	1	0	823.2	5.07	208	6.78	3.94	2.28	0.48	0.85	2.22	4.16	2.57	265	4.63529	1.72807	3.02353	50.5	93.2	59.5	45.6	97.8	60.2	40	43	0	1	0	3	1	0	1	1	0	1	0	11.5	0
0	1	71	65	122	76	II	inferior wall	Multiple	RCA	1	1	1	0	10.24	4.28	249	9.05	5.74	2.56	0.39	1.23	2.89	4.69	1.91	1920	4.66667	2.24219	1.55285	27.5	60.4	58.6	28.5	68.8	64.1	45	28	18	1	3	3	1	0	1	1	1	0	0	10	0
0	0	72	70	140	90	I	anterior wall	Multiple	LAD	0	0	0	0	636.2	4.36	188	10.7	8.69	1.56	0.41	1	3.99	3.66	2.03	1510	8.69	5.57051	2.03	78.5	94.5	59.9	89.4	102	60.4	50	80	0	1	0	3	1	0	1	1	1	0	0	8	0
0	1	77	74	124	70	I	lateral wall	Multiple	LCX	1	1	0	1	55.76	5.65	362	7.39	4.64	2.02	0.66	1.04	3.5	5.33	1.17	141.81	4.46154	2.29703	1.125	54.72	126.34	57.4	60.2	134.5	60.1	60	50	22	1	2	3	1	1	0	1	1	0	0	3	0
0	1	54	78	102	71	I	inferior wall	Multiple	RCA	1	1	0	1	1984	4.73	214	10.05	6.24	4.3	0.62	0.93	3.49	4.97	1.73	199	6.70968	1.45116	1.86022	52	78.8	62	46.5	89.4	56.4	90	120	15	1	0	3	1	0	1	1	0	1	0	4	0
0	0	80	63	130	84	I	anterior wall	Multiple	LAD	0	0	1	0	1872	4.35	179	6.92	5.2	1.02	0.95	0.95	2.52	4.24	1.53	1230	5.47368	5.09804	1.61053	60.4	97.5	58.4	65.4	108.5	61.5	47	50	22	1	2	3	0	0	1	1	1	0	0	8	0
0	1	65	90	138	73	I	anterior wall	Multiple	LAD	1	1	1	0	256.9	5.07	185	8.94	6.7	1.56	0.59	0.78	2.04	3.6	2.06	754.94	8.58974	4.29487	2.64103	36.5	86.5	57.5	39.4	98.7	60.4	125	60	25	1	0	3	1	1	1	0	0	1	0	9	0
0	1	40	79	130	74	I	anterior wall	Multiple	LAD	1	1	1	0	13.246	6.57	317	10.3	6.57	2.33	0.43	0.73	3.09	4.86	2.31	1239.21	9	2.81974	3.16438	40.2	85.4	56.4	40.5	87.5	63.2	58	45	20	1	0	3	1	1	1	0	0	1	0	12	0
0	1	43	114	149	100	I	anterior wall	Multiple	LAD	0	0	0	0	25	6.19	221	10.08	5.48	4.02	0.82	1.35	3.17	5.07	2.82	64.61	4.05926	1.36318	2.08889	47.2	145.8	58.4	48.46	152.32	61.05	68	50	46	2	0	3	1	1	1	1	0	1	0	6	0
0	1	82	90	142	54	I	lateral wall	Multiple	LCX	1	1	1	0	31.59	5.06	256	8.67	5.42	2.56	0.85	1.04	2.03	4.06	2.7	90	5.21154	2.11719	2.59615	63	123	49	66	124	58	39	40	29	1	0	3	1	1	0	1	1	0	0	6	0
0	1	59	98	128	85	I	anterior wall	Multiple	LAD	1	1	1	1	1254	4.87	185	8	6.22	1.17	0.58	1.06	2.88	4.65	1.83	78.98	5.86792	5.31624	1.72642	41.2	108.4	60	43.47	118.98	63.46	83	45	23	1	0	3	1	1	0	1	0	1	0	13.5	0
0	1	60	98	129	86	I	anterior wall	Multiple	LAD	1	1	1	1	532.1	4.87	185	8.3	5.4	1.23	0.74	1.06	2.88	4.65	1.23	78.98	5.09434	4.39024	1.16038	37.8	125.4	61.2	44.5	129	65.5	83	56	18	1	0	3	1	1	0	1	0	1	0	12	0
0	1	57	70	181	115	I	inferior wall	Multiple	RCA	1	1	1	1	2556	5.14	194	8.4	4.56	4.18	0.49	0.95	3.33	5.17	2.36	63.24	4.8	1.09091	2.48421	48.7	107.4	56.2	51.1	114.7	57.4	125	60	22	1	1	3	1	0	1	0	0	1	0	12	0
0	1	47	100	150	99	I	inferior wall	Single	RCA	1	0	1	0	2069	5.45	224	11.28	7.98	2.53	0.62	1.07	2.38	4.2	1.73	137.7	7.45794	3.15415	1.61682	57.4	87.4	50.1	67.4	97.4	53.4	40	50	16	1	1	3	1	1	1	1	0	1	0	5	0
0	1	64	61	115	82	I	anterior wall	Multiple	LAD	1	1	0	0	198.2	4.88	276	10.72	10.4	3.66	0.45	1.23	3.37	4.84	2.75	4230.6	8.45528	2.84153	2.23577	96.57	108.14	41	106.57	180.61	35	19	36	15	1	0	3	1	0	0	1	0	1	0	6	0
0	0	60	85	185	124	I	anterior wall	Multiple	LAD	0	0	1	0	278.4	5.03	361	10.84	10.02	2.29	0.49	0.95	5.48	7.88	2.24	3020.42	10.5474	4.37555	2.35789	65.4	85	56	68.4	98.5	65.4	55	48	36	1	0	3	1	1	1	1	0	1	1	20	1
0	1	59	73	118	83	I	inferior wall	Multiple	RCA	1	1	0	0	29.63	4.57	257	10.58	4.51	5.35	0.64	1.15	2.79	4.41	1.51	253	3.92174	0.842991	1.31304	72.5	120	57.4	78.5	125.7	58.7	45	32	47	2	0	3	1	0	1	1	0	1	0	5	0
0	1	61	104	67	37	IV	inferior wall	Multiple	RCA	1	1	0	0	3234	4.75	224	9.68	7.03	1.75	0.85	1.29	2.91	5.27	1.94	2200	5.44961	4.01714	1.50388	40.4	124.5	49.5	45.6	112.4	56.2	68	33	8	1	0	3	1	0	1	1	0	1	0	13.5	0
0	1	59	89	129	82	I	anterior wall	Single	LAD	1	1	0	0	96.77	5.03	189	10.17	9.23	7.31	0.49	1.77	1.71	3.27	2.32	20	5.21469	1.26265	1.31073	36.5	98.5	56.5	39.4	102.4	64.2	17	35	23	1	0	3	1	0	0	1	0	1	0	8	0
0	1	71	70	116	66	I	inferior wall	Multiple	RCA	1	1	1	0	3997	4.1	224	5.99	4.93	2.65	1.36	1.33	2.6	4.37	1.51	187	3.70677	1.86038	1.13534	57.5	87.2	49	58.6	97.5	58.4	55	50	18	1	0	3	1	0	0	1	1	0	0	11.5	0
0	1	65	60	142	84	I	inferior wall	Multiple	RCA	1	1	1	0	200.3	4.9	159	10.24	7.88	5.64	0.71	1.07	2.58	4.37	1.32	1133	7.36449	1.39716	1.23364	29.7	94.7	60.4	34.75	100.18	65.32	50	45	48	3	0	3	1	0	1	1	0	1	0	5	0
0	1	69	52	160	95	I	inferior wall	Multiple	RCA	1	0	1	0	156	4.83	263	9.19	7.34	2.98	0.73	1.2	2.84	4.8	1.49	1899.98	6.11667	2.46309	1.24167	64	88.2	54.5	64.5	87.4	63.5	68	39	28	2	1	3	1	1	0	1	0	1	0	13	0
0	1	64	104	139	94	IV	anterior wall	Multiple	LAD	1	0	0	0	301.1	5.18	309	9.68	7.37	2.86	1.43	1.1	3.5	3.2	1.35	214	6.7	2.57692	1.22727	80.4	85.4	54	86.5	89.4	49.9	45	39	22	1	0	3	1	1	1	1	0	1	0	12	0
0	1	49	67	131	83	I	anterior wall	Single	LAD	1	0	0	0	241	5.34	298	11.35	10.21	3.34	0.54	0.89	3.81	5.95	2.08	639.09	11.4719	3.05689	2.33708	65.2	86.4	50.1	65.4	87.4	52.4	53	48	16	1	1	3	1	1	1	1	0	1	0	12	0
0	1	54	62	152	103	I	anterior wall	Multiple	LAD	1	1	0	1	600.3	4.88	237	9.63	4.16	2.66	0.63	0.94	2.76	5.24	2.93	275.25	4.42553	1.56391	3.11702	57.45	149.15	61.48	75	154	52	39	41	18	1	1	3	1	1	0	1	0	1	0	14	0
0	1	55	61	134	88	I	anterior wall	Single	LAD	1	0	1	1	135	4.53	173	6.6	4.04	1.95	0.53	0.8	1.74	3.07	1.17	424.34	5.05	2.07179	1.4625	68.7	87.5	55.4	60.4	90.4	56.4	101	70	46	2	2	3	1	0	1	1	0	1	0	12	0
0	1	69	89	124	61	I	inferior wall	Multiple	RCA	1	0	0	0	1232	5.16	216	8.52	6.42	5.58	0.46	0.84	2.92	4.78	2.3	818.45	7.64286	1.15054	2.7381	56.4	80.4	60.4	46	82.24	65.3	34	30	24	1	0	3	1	0	1	1	0	1	0	15	0
0	1	67	57	153	99	IV	inferior wall	Multiple	RCA	1	0	1	0	895	4.45	250	10.18	6.26	3.16	0.51	0.94	2.48	4.07	1.56	1340.68	6.65957	1.98101	1.65957	58.4	95.4	57.5	63.2	95.37	58.7	69	52	16	1	0	3	1	1	1	1	0	1	0	8	0
0	1	51	73	129	82	I	anterior wall	Multiple	LAD	1	1	1	1	626.6	5.26	191	9.01	8.1	2	0.71	1.06	3.32	5.18	1.53	81	7.64151	4.05	1.4434	49	89.4	55.1	61.05	89.4	53.1	73	112	52	2	3	3	1	1	1	1	0	1	0	7	0
0	1	68	71	166	79	II	inferior wall	Multiple	RCA	0	0	1	0	113.3	5.04	199	6.58	4.36	3.63	0.94	1.02	1.58	2.95	1.86	668.93	4.27451	1.2011	1.82353	60	75.4	52.2	58	79.9	56	35	29	22	1	1	3	1	0	1	1	0	1	0	15	0
0	1	60	66	105	56	I	inferior wall	Multiple	RCA	1	1	0	1	263.5	5.59	186	5.9	3.38	2.04	0.95	0.93	2.37	3.96	1.69	235.48	3.63441	1.65686	1.8172	61.2	78.5	60.4	63.46	80	63.4	50	38	18	1	1	3	1	0	1	1	0	1	0	8	0
0	1	70	82	154	95	II	anterior wall	Multiple	LAD	1	1	1	0	149.86	4.87	240	5.94	5.41	2.63	0.72	1.21	2.78	4.96	2.22	2561.12	4.47107	2.05703	1.83471	56.2	65.4	65.5	65.5	69.4	67.8	28	81	16	1	2	3	1	0	0	0	1	0	0	6	0
0	1	81	62	120	76	I	anterior wall	Multiple	LAD	1	1	0	1	28.36	5.76	247	10.03	10.16	8.29	0.89	1.02	3.51	5.48	2.59	394.03	9.96078	1.22557	2.53922	36.4	130.4	57	40.4	135.4	56.4	65	35	24	1	0	3	1	0	1	1	1	0	0	14	0
0	1	46	69	108	61	I	inferior wall	Multiple	RCA	0	0	0	0	465.5	4.6	234	10.3	8.09	7.46	0.66	0.91	1.6	3.6	2.2	1001	8.89011	1.08445	2.41758	42.6	90.4	69.4	45.6	95.5	64.5	43	50	12	1	0	3	1	1	1	1	0	1	0	5.5	0
0	1	33	76	146	98	II	inferior wall	Multiple	RCA	1	0	0	0	163	5.77	150	9.4	6.5	4.5	0.63	1.1	2.1	3.5	2.21	152	5.90909	1.44444	2.00909	56.4	88.4	53.7	57.5	96.12	53.4	54	67	15	1	1	3	1	0	0	1	0	1	1	6	0
0	0	66	54	140	78	I	inferior wall	Multiple	RCA	0	0	0	0	141.6	4.16	254	9.6	3.74	5.17	0.52	1.17	4.84	6.96	1.64	1400.79	3.19658	0.723404	1.40171	39.4	89.4	62.4	40.5	82.4	64	50	64	22	1	0	3	1	1	1	1	0	1	0	20.5	0
0	0	51	64	133	77	I	inferior wall	Multiple	RCA	0	0	1	0	124.3	4.46	291	11.05	5.1	5.04	0.74	1.04	3.06	4.85	1.67	1377.2	4.90385	1.0119	1.60577	35.4	98.2	57.4	40.08	100.75	60.22	48	55	16	1	0	3	1	1	1	1	0	1	0	2	0
0	1	64	78	123	80	I	anterior wall	Single	LAD	0	0	1	0	259.6	5.06	167	5.56	3.85	2.19	0.36	1.1	2.76	4.81	2.09	118.41	3.5	1.75799	1.9	29.7	97.4	60.1	34.75	105.11	61.44	63	45	14	1	0	3	1	1	0	1	0	1	0	5	0
0	1	60	53	132	79	III	anterior wall	Single	LAD	1	1	0	0	8	4.29	149	5.98	3.52	1.72	0.57	0.97	1.3	2.77	1.78	136.13	3.62887	2.04651	1.83505	87.4	165.4	50.2	96.41	176.2	55.28	38	25	8	1	0	3	1	1	1	1	0	1	0	16	0
0	1	31	68	155	98	II	inferior wall	Single	RCA	1	0	0	0	9.834	4.85	279	11.92	9.38	8.85	0.67	1.23	2.69	4.01	1.86	639.23	7.62602	1.05989	1.5122	36.7	56.8	63	38.6	89.4	64.4	42	30	14	1	1	3	1	0	1	1	0	1	0	8	0
0	1	44	86	156	117	I	anterior wall	Multiple	LAD	0	0	1	0	344.9	4.97	224	10.14	5.16	5.98	0.82	1.2	1.88	3.74	2.62	70	4.3	0.862876	2.18333	55	129	57.1	76.22	159.56	52.21	41	42	22	1	0	3	1	0	1	1	0	1	0	9.5	0
0	1	73	68	148	106	I	inferior wall	Multiple	RCA	0	0	1	1	18.018	4.48	162	7.77	5.72	2.04	0.85	1.28	3.04	5.5	2.31	472.45	4.46875	2.80392	1.80469	62	163	62	84	175	52	36	82	18	1	3	3	1	1	1	1	1	0	0	17	0
0	1	64	112	137	87	II	anterior wall	Multiple	LAD	0	0	1	1	25	4.8	263	7.26	6.9	2.89	0.29	1.32	3.11	5.29	1.86	1805.75	5.22727	2.38754	1.40909	36.2	86.4	66	36.4	95.2	64.8	56	94	60	2	0	3	1	1	1	1	0	1	0	7	0
0	0	67	60	95	67	I	inferior wall	Multiple	RCA	0	0	1	0	125.3	3.27	245	8.96	6.24	5.34	0.76	1	2.27	3.92	1.08	1020	6.24	1.16854	1.08	56.4	67.5	60.4	59.7	69.4	59.7	28	60	20	1	3	3	1	0	1	1	0	1	0	20	0
0	1	60	101	130	88	I	anterior wall	Multiple	LAD	1	1	0	0	235.4	5.18	198	9.6	7.47	6.58	0.54	1.08	2.27	4.1	1.78	287.14	6.91667	1.13526	1.64815	37.2	84.5	45.4	38.9	89.7	68.4	57	72	26	1	0	3	1	1	1	1	0	1	0	5	0
0	0	82	124	104	87	IV	anterior wall	Multiple	LAD	0	0	1	1	89	3.85	179	9.67	7.72	5.39	0.92	1.2	2.1	4	3.1	343.6	6.43333	1.43228	2.58333	30.4	117.5	52.3	29.78	124.5	56.2	67	49	22	1	2	3	1	1	1	1	1	0	0	21	0
0	1	60	90	161	99	I	inferior wall	Multiple	RCA	1	1	1	0	47.81	4.79	250	8.55	5.36	2.43	0.73	1.02	1.45	3.16	1.79	182.37	5.2549	2.20576	1.7549	57.8	125.4	56.4	56.4	132.2	49.89	49	62	38	1	0	3	1	1	0	1	0	1	0	2	0
0	1	58	186	149	96	I	anterior wall	Multiple	LAD	1	1	1	0	140.4	4.47	281	11.26	8.73	4.68	0.81	1.75	2.6	4.33	1.98	300.49	4.98857	1.86538	1.13143	61.4	90.4	60.4	63.4	98.7	62.4	28	40	47	2	1	3	0	0	1	1	0	1	0	1	0
0	0	80	102	136	92	II	anterior wall	Multiple	LAD	1	1	1	1	237	5.05	216	11.3	7.74	5.96	1.19	1.12	1.96	3.6	1.76	153.9	6.91071	1.29866	1.57143	29.4	78.9	55	35.4	89.7	60.4	85	75	58	2	1	3	1	1	1	1	1	0	0	14.5	0
0	1	74	49	146	78	I	anterior wall	Multiple	LAD	1	1	1	0	256	4.67	251	11.57	4.81	4.48	0.71	1.5	2.65	4.76	2.55	421.9	3.20667	1.07366	1.7	32.1	89.4	53	35.7	98.4	60.4	35	47	15	1	3	3	1	1	1	1	1	0	0	0.5	0
0	1	77	53	112	56	I	inferior wall	Multiple	RCA	1	1	1	0	62	4.17	210	10.72	8.53	6.77	0.89	1.25	6.28	8.64	1.36	221	6.824	1.25997	1.088	25.4	75.4	63	24.27	77.1	68.64	65	85	24	1	3	3	1	1	0	1	1	0	0	2	0
0	1	52	89	133	86	I	inferior wall	Multiple	RCA	0	0	0	0	314.5	4.82	188	8.82	7.31	1.07	0.42	0.83	2.68	4.93	2.86	479.26	8.80723	6.83178	3.44578	40.2	79.4	56.4	45.1	87.4	57.4	72	38	23	1	0	3	1	0	0	1	0	1	0	22	0
0	1	64	57	115	73	II	lateral wall	Multiple	LCX	1	0	0	0	125	4.98	250	10.92	7.21	2.95	0.57	1.09	2.93	4.64	1.98	343.74	6.61468	2.44407	1.81651	53.4	89.4	55.4	57.1	98.7	56.4	75	43	38	2	0	3	1	0	1	1	0	1	0	1	0
0	1	82	85	149	77	I	anterior wall	Single	LAD	0	1	0	0	383.5	5.51	210	8.07	5.33	2.14	0.95	1.08	2.94	4.65	2.24	127.04	4.93519	2.49065	2.07407	59.4	100.4	48	64.4	102.1	55	50	80	33	1	0	3	1	0	1	1	1	0	0	1	0
0	1	64	72	156	98	I	anterior wall	Multiple	LAD	1	1	1	0	16.98	5.15	191	8.29	5.06	5.21	0.48	1.1	3.23	5.48	1.93	176.54	4.6	0.971209	1.75455	45.6	124	57.4	53.7	128	58	23	53	24	1	2	3	1	1	1	1	0	1	0	22.5	0
0	1	48	87	130	60	I	anterior wall	Single	LAD	1	1	0	0	12	4.71	230	10.2	4.92	4.7	0.98	1.08	2.47	4.52	2.22	515.14	4.55556	1.04681	2.05556	34.5	89.4	60.2	33.3	93.4	64.3	35	41	24	1	2	3	1	1	1	1	0	1	0	0.5	0
0	1	59	78	147	101	I	anterior wall	Multiple	LAD	1	1	1	0	214	4.48	307	5.21	3.66	3.99	0.97	0.86	1.88	3.42	1.12	1638.61	4.25581	0.917293	1.30233	49.5	87.5	42	53.4	89.4	62.1	97	43	52	2	0	3	1	1	0	1	0	1	0	2	0
0	0	68	68	135	75	I	inferior wall	Multiple	RCA	0	0	1	1	119.1	4.66	170	9.97	7.41	1.73	0.94	1.11	3.21	5.21	1.85	250.23	6.67568	4.28324	1.66667	56.5	59.4	65	45.6	96.5	58.4	65	60	22	1	3	3	1	1	1	1	0	1	0	16.5	0
0	1	64	70	136	79	I	anterior wall	Multiple	LAD	1	0	0	0	1059	4.9	203	7.55	5.29	1.83	0.34	0.79	2.27	3.73	1.38	1911.6	6.6962	2.89071	1.74684	40.2	60.1	53	39.5	94.2	56.4	35	61	52	2	0	3	1	1	1	1	0	1	0	1	0
0	1	79	79	146	86	I	anterior wall	Multiple	LAD	0	1	0	0	298.7	6.28	169	8.03	6.84	3.55	0.57	1.36	3.81	5.51	2.26	204.71	5.02941	1.92676	1.66176	38.4	102.4	55	40	113	64.6	64	51	24	1	0	3	1	1	1	1	1	0	0	24	0
0	0	62	84	132	68	IV	anterior wall	Multiple	LAD	0	0	1	1	10.97	5.34	353	9.4	7.5	1.78	0.15	1.47	4.52	4.25	1.98	864.91	5.10204	4.21348	1.34694	54.4	89.4	56	56.4	98.4	58.4	50	60	13	1	0	3	1	0	1	1	0	1	0	3	0
0	0	69	86	154	91	I	anterior wall	Multiple	LAD	0	0	0	1	136.9	5.05	291	7.6	4.91	2.16	0.42	1.23	1.87	3.87	1.69	212.69	3.99187	2.27315	1.37398	27.4	85.4	58	27.35	87.52	68.77	45	42	46	2	3	3	1	0	1	1	0	1	0	19	0
0	0	74	82	171	92	I	anterior wall	Multiple	LAD	0	0	1	0	214	4.94	200	7.88	4.97	2.39	0.94	1.36	3.16	5.18	1.98	905	3.65441	2.0795	1.45588	34.5	125.4	60.5	36.4	132	63.2	36	61	15	1	0	3	1	1	1	1	1	0	0	11.5	0
0	1	52	78	149	85	I	inferior wall	Multiple	RCA	0	1	0	0	63.24	5.67	354	9.51	6.95	4.95	0.52	0.83	2.2	3.86	2.2	454.24	8.37349	1.40404	2.6506	37.3	138	73	55.5	131	57.6	20	30	33	1	1	3	1	0	1	1	0	1	0	8	0
0	1	61	78	108	72	I	inferior wall	Multiple	RCA	1	1	1	0	194	4.99	228	10.78	8.64	5.15	0.58	1.27	2.18	4.52	2.63	208.06	6.80315	1.67767	2.07087	62.1	85.4	57.8	65.2	96.4	58.4	15	25	12	1	3	3	1	1	1	1	0	1	0	21	0
0	1	55	67	126	81	I	inferior wall	Multiple	RCA	1	0	0	0	16.34	4.03	185	6.93	5.9	1.6	0.76	0.9	1.77	3.34	1.1	391.1	6.55556	3.6875	1.22222	54	75.1	54.5	36.5	78.5	66	42	45	32	1	3	3	1	0	1	1	0	1	0	2	0
0	0	70	70	126	76	III	anterior wall	Multiple	LAD	0	0	1	0	68	4.08	233	6.27	5.04	1.7	0.94	2	2.93	5.22	2.77	105.78	2.52	2.96471	1.385	60.4	149	59.5	59.4	148.4	60.4	90	46	29	1	3	3	1	1	1	1	1	0	0	18	0
0	1	73	76	131	69	I	inferior wall	Multiple	RCA	0	0	1	1	1486	3.52	271	6.7	5.42	4.85	0.96	1.14	3.85	5.55	2.96	2037.67	4.75439	1.11753	2.59649	54.2	125.4	50.4	56.7	135.7	56.5	48	90	19	1	0	3	1	1	1	1	1	0	0	1	0
0	1	63	61	162	695	I	lateral wall	Multiple	LCX	1	1	1	1	2071	3.85	239	7.3	4.29	2.38	0.46	0.94	3.03	4.27	1.24	1601.29	4.56383	1.80252	1.31915	56.7	137.8	50.2	64.2	154.4	62.1	38	56	12	1	0	3	1	1	1	1	0	1	0	17.5	0
0	0	60	96	169	85	I	anterior wall	Multiple	LAD	0	0	0	1	168.8	4.25	318	9	6.92	5.6	0.86	0.99	3.21	5.07	1.69	314.05	6.9899	1.23571	1.70707	89	201	49.6	89.1	216	58.75	25	64	15	1	0	3	1	1	1	1	0	1	0	18	0
0	0	68	77	141	93	I	anterior wall	Multiple	LAD	0	0	0	1	757.2	3.81	224	6.62	4.61	1.36	0.96	0.93	2.81	4.6	2.11	303.44	4.95699	3.38971	2.26882	78.5	78.6	52.4	82.4	98.4	57.4	77	50	42	2	0	3	1	1	1	1	0	1	0	4	0
0	1	47	70	150	108	I	anterior wall	Single	LAD	1	1	0	1	24.035	5.19	258	8.76	5.28	3.65	0.69	1.09	3.71	6.4	2.55	49.75	4.84404	1.44658	2.33945	36.2	68.4	55.2	36.5	79.5	57.2	89	66	18	1	0	3	1	1	1	1	0	1	0	18	0
0	1	68	62	107	80	I	inferior wall	Multiple	RCA	1	1	0	0	157.1	4.16	165	8.63	6.38	4.62	0.56	1.01	3.25	5	1.49	629.56	6.31683	1.38095	1.47525	60.4	145.2	53.2	63.74	150.83	57.15	80	53	48	2	0	3	1	1	1	1	0	1	0	16	0
0	1	79	60	111	65	I	inferior wall	Multiple	RCA	1	1	1	0	56.63	5.44	171	8.97	7.08	6.28	0.49	0.95	2.08	3.67	1.56	1340.67	7.45263	1.12739	1.64211	90.01	154.19	41.02	75.1	155	51.5	64	50	22	1	0	3	1	0	1	1	1	0	0	19	0
0	1	53	67	121	74	I	anterior wall	Multiple	LAD	1	1	0	1	223	5.3	263	10.34	7.93	1.63	0.66	0.91	2.18	3.26	1.47	22.43	8.71429	4.86503	1.61538	59.4	145.2	47.5	58.4	136.4	49.99	65	45	18	1	0	3	1	0	1	1	0	1	0	18	0
0	1	89	78	126	79	II	inferior wall	Multiple	RCA	1	0	0	0	137	4.04	91	4.57	3.31	2.81	0.43	0.98	2.08	3.35	1.67	1763.85	3.37755	1.17794	1.70408	63.4	89.4	48.5	62.4	97.5	52.1	58	39	16	1	0	3	1	1	1	1	1	0	0	17	0
0	1	53	90	179	119	I	anterior wall	Multiple	LAD	1	1	1	0	120.7	4.48	221	5.5	7.49	2.57	0.85	1.27	2.61	5.1	2.2	588.59	5.89764	2.9144	1.73228	60.4	90.1	49.5	56.4	95.4	50.2	45	55	18	1	2	3	1	1	1	1	0	1	0	16	0
0	0	73	61	185	116	I	anterior wall	Multiple	LAD	0	0	1	0	74	4.37	233	9.57	4.67	1.21	0.59	1.28	1.84	3.62	1.34	189	3.64844	3.8595	1.04688	32.95	93.57	70.28	57	144	60.4	64	32	18	1	0	3	1	1	1	1	1	0	0	24	0
0	0	52	114	171	110	I	anterior wall	Multiple	LAD	0	0	1	0	2213	4.29	310	12	7.95	4.19	0.85	1.52	2.68	4.66	1.83	534.36	5.23026	1.89737	1.20395	78.5	107.5	60.4	82	124.5	52.4	45	62	13	1	3	3	1	0	1	1	0	1	0	18	0
0	1	66	58	119	79	I	inferior wall	Multiple	RCA	0	0	0	0	2.694	4.01	187	4.64	3.46	1.88	0.88	1.17	2.49	3.86	1.36	400.95	2.95726	1.84043	1.16239	75.4	120.7	55.5	78.5	140.5	52.4	54	53	48	2	0	3	1	1	0	1	0	1	0	15	0
0	1	63	90	131	101	I	inferior wall	Multiple	RCA	0	1	1	0	10.44	3.91	157	8.56	7.81	2.41	0.33	1.47	3.01	5.1	1.59	937.17	5.31293	3.24066	1.08163	45.2	120.5	60.5	47.44	130.66	63.69	45	55	18	1	0	3	1	0	1	1	0	1	0	9	0
0	1	41	87	133	81	I	anterior wall	Multiple	LAD	1	1	1	0	361	5.52	271	7.47	3.83	1.02	0.47	0.84	2.2	5.29	2.54	70	4.55952	3.7549	3.02381	51.4	89	57	56.4	87.4	62	60	131	23	1	0	3	1	1	1	0	0	1	0	8	0
0	1	60	75	119	82	III	anterior wall	Multiple	LAD	0	0	1	0	68.46	3.71	198	5.26	6.48	1.49	0.77	1.1	4.2	4.5	3.2	452	5.89091	4.34899	2.90909	60.4	85.4	42	65.1	86.5	61.5	57	80	12	1	1	3	0	1	1	1	0	1	0	12	0
0	1	58	73	160	93	I	inferior wall	Multiple	RCA	1	0	1	0	1324	5.35	294	11.84	5.58	1.41	0.76	0.93	3.62	5.37	1.9	249.7	6	3.95745	2.04301	57.4	85.4	45	58.9	98.4	58.4	62	45	18	1	0	3	1	1	1	1	0	1	0	11	0
0	1	60	96	125	90	I	anterior wall	Multiple	LAD	1	0	0	0	825	5.35	193	7.3	5.61	1.07	0.48	1.08	2.53	2.18	1.93	2829.64	5.19444	5.24299	1.78704	55.4	90	55	68.4	92.5	56	69	35	12	1	1	3	1	1	1	1	0	1	0	12	0
0	1	50	61	138	100	I	anterior wall	Multiple	LAD	1	1	1	0	15.01	5.16	196	11.68	7.45	2.88	0.78	0.99	2.78	4.31	1.21	656.73	7.52525	2.58681	1.22222	56.4	97.4	56	59.6	102.5	49.9	46	42	16	1	0	3	1	1	1	1	0	1	0	6	0
0	1	62	49	123	76	I	inferior wall	Multiple	RCA	0	0	1	0	217	3.22	221	6.92	5.95	3.27	0.56	0.93	2.58	5.73	3.09	1446.74	6.39785	1.81957	3.32258	45.2	87.5	55.2	46.5	98.5	57.6	29	60	15	1	1	3	1	0	0	1	0	1	0	6	0
0	1	52	61	169	118	I	inferior wall	Single	RCA	0	0	0	1	252	4.59	214	12.97	8.71	2.56	8.71	0.88	2.39	2.84	2.53	274.87	9.89773	3.40234	2.875	60.7	87.5	57.2	75.8	98.7	56	54	39	14	1	1	3	1	1	1	1	0	1	0	8	0
0	1	67	74	159	96	I	anterior wall	Multiple	LAD	0	0	0	0	68.92	4.49	209	6.7	4.49	1.69	0.43	1.13	2.03	2.69	1.64	3397.51	3.97345	2.6568	1.45133	56	85.4	58.6	63.4	89.4	63.4	84	47	12	1	0	3	0	1	1	1	0	1	0	8	0
0	1	50	44	99	56	I	inferior wall	Single	RCA	1	1	1	0	95	4.82	392	10.06	4.38	4.53	0.91	0.92	1.91	3.5	1.63	7012	4.76087	0.966887	1.77174	40.5	73	60	45.6	75.6	58.4	74	42	18	1	1	3	1	1	0	1	0	1	1	12	0
0	1	67	75	144	63	I	inferior wall	Multiple	RCA	1	1	1	1	34	4.82	329	11.55	7.19	2.79	0.56	0.81	3.33	1.53	1.02	2459.93	8.87654	2.57706	1.25926	55	124.4	51.2	56.4	125.4	62.2	61	38	16	1	0	3	1	1	1	1	0	1	0	8	0
0	1	77	72	124	78	I	inferior wall	Multiple	RCA	1	1	0	0	76.66	5.16	214	11.91	9.57	1.75	0.54	1.29	3.4	3.55	2.6	772.96	7.4186	5.46857	2.0155	46.5	124	50	50.5	132	52	89	61	52	2	1	3	1	0	0	1	1	0	0	8	0
0	1	62	70	124	71	I	lateral wall	Multiple	LCX	1	1	0	0	2781	4.07	204	7.53	4.63	2.1	0.54	1.07	1.99	3.14	2.73	250	4.3271	2.20476	2.5514	45.6	124	57.4	53.7	128	58	92	74	18	1	1	3	1	1	1	1	0	1	0	7	0
0	1	51	67	165	111	I	inferior wall	Multiple	RCA	0	0	1	0	64.23	5.08	206	10.56	8.41	1.57	0.43	1.11	1.66	3.07	1.8	30	7.57658	5.35669	1.62162	34.5	89.4	60.2	33.3	93.4	64.3	67	39	12	1	0	3	1	0	1	1	0	1	0	5	0
0	1	54	97	139	94	I	inferior wall	Multiple	RCA	0	1	0	0	1247	3.83	243	7.73	6.2	1.07	0.43	1.41	2.15	3.93	1.99	1450.4	4.39716	5.79439	1.41135	49.5	87.5	42.6	53.4	89.4	62.1	71	65	12	1	3	3	1	1	1	1	0	1	0	8	0
0	1	66	85	138	85	I	inferior wall	Multiple	RCA	1	1	0	1	10.37	4.54	272	10.09	5.57	3.85	0.59	0.92	4.94	3.2	1.5	179.03	6.05435	1.44675	1.63043	56.5	59.4	65.7	45.6	96.5	58.4	58	64	18	1	1	3	1	0	1	1	0	1	0	5	0
0	1	57	70	127	75	I	anterior wall	Multiple	LAD	1	1	0	0	243	5.14	149	12.86	9.47	1.74	1.62	1.23	2.18	3.84	1.85	214	7.69919	5.44253	1.50407	40.2	60.1	53.4	39.5	94.2	56.4	47	35	12	1	1	3	1	0	0	1	0	1	0	6	0
0	1	59	90	94	54	I	anterior wall	Multiple	LAD	1	0	0	0	235	4.94	306	14.47	8.18	5.36	0.69	1.18	2.09	3.86	1.41	1240	6.9322	1.52612	1.19492	38.4	102.4	55.5	40	113	64.6	65	91	16	1	0	3	1	0	1	1	0	1	0	5	0
0	1	81	55	100	64	I	inferior wall	Multiple	RCA	0	0	0	0	124	4.36	236	10.37	6.34	3.47	0.42	1.16	1.66	3.46	1.44	134.1	5.46552	1.82709	1.24138	54.4	89.4	56	56.4	98.4	58.4	76	35	14	1	3	3	1	1	1	1	1	0	0	5	0
0	1	58	59	110	69	I	inferior wall	Multiple	RCA	1	0	0	0	1022	3.49	197	7.48	3.53	3.31	0.56	1.1	1.85	3.53	1.17	95	3.20909	1.06647	1.06364	27.4	85.4	58	27.35	87.52	68.77	78	51	16	1	0	3	1	0	1	1	0	1	0	9	0
0	1	55	69	133	94	I	inferior wall	Multiple	RCA	1	0	0	0	1256	4.35	92	9.41	6.85	1.93	0.45	1.6	2	3	3.2	240	4.28125	3.54922	2	38.4	56.4	61.4	40.2	68.5	58.4	57	46	12	1	0	3	1	0	1	1	0	1	0	9	0
0	0	70	42	112	64	I	inferior wall	Multiple	RCA	1	0	1	0	140.4	4.17	258	7.19	4.64	2.01	0.44	1.39	1.42	3.16	2.81	526	3.33813	2.30846	2.02158	47.1	89.2	55	48.2	91.8	48	64	35	22	1	3	3	1	0	0	1	1	0	0	12	0
0	1	49	70	123	86	II	anterior wall	Multiple	LAD	0	0	0	1	189	5.12	292	10.23	8.03	3.33	0.81	1.38	3.87	3.6	3.03	194	5.81884	2.41141	2.19565	68.8	128	48.5	78.6	142	44.6	49	102	48	2	2	3	1	0	1	1	0	1	0	12	0
0	1	64	80	150	90	I	inferior wall	Multiple	RCA	0	1	0	1	145	4.47	227	10.49	8.01	1.51	0.84	1.23	2.01	3.24	1.53	270.27	6.5122	5.30464	1.2439	41	70	42	45	80	56	86	77	49	2	0	3	1	1	1	1	0	1	0	8	0
0	1	68	82	136	87	I	anterior wall	Multiple	LAD	0	0	0	0	2385	4.86	241	9.93	8.35	1.02	0.53	1.02	1.65	3.3	1.65	81	8.18627	8.18627	1.61765	41.2	81.2	55	42.5	90.1	45	62	47	38	2	1	3	1	1	1	1	0	1	0	8	0
0	0	42	75	171	101	I	anterior wall	Single	LAD	0	0	1	1	1686	4.2	258	12.23	7.63	1.98	0.76	0.89	2.92	3.39	2.38	17.84	8.57303	3.85354	2.67416	30.7	78.5	64.2	35.1	82.1	53	56	45	22	1	2	3	1	1	1	1	0	1	0	9	0
0	1	50	83	155	108	I	inferior wall	Single	RCA	0	0	1	1	147	4.19	348	8.77	6.08	1.69	0.84	1.94	1.19	1.37	1.71	3014	3.13402	3.59763	0.881443	46.3	65.4	58	51	75	51	36	41	18	1	1	3	1	1	1	1	0	1	0	9	0
0	0	63	64	148	92	I	inferior wall	Multiple	RCA	0	0	0	0	246	4.42	198	10.58	9.39	2.96	0.17	1.07	2.1	3.88	1.92	55.8	8.7757	3.1723	1.79439	28.62	89.09	37.61	31.84	93.9	66.09	29	61	20	1	0	3	1	0	1	1	0	1	0	12	0
0	1	74	70	108	69	I	anterior wall	Multiple	LAD	0	0	0	0	1246	4.22	160	8.49	7.32	2.71	1.43	1.15	2.34	4.01	2.09	150	6.36522	2.70111	1.81739	53.2	79.2	55	60.75	94.15	50	47	39	12	1	0	3	1	1	0	1	1	0	0	12	0
0	1	39	65	127	93	I	inferior wall	Multiple	RCA	0	0	1	0	2401	4.67	146	9.87	8.01	1.81	0.78	0.69	1.36	3.06	2.86	44.7	11.6087	4.42541	4.14493	28.9	80	49	31.7	91	40	41	40	14	1	1	3	1	1	1	1	0	1	0	9	0
0	1	65	90	123	92	I	anterior wall	Single	LAD	0	1	0	0	278	4.74	270	7.6	10.6	1.52	1.19	1.17	0.94	2.54	2.76	534.9	9.05983	6.97368	2.35897	46	80	45	51	91	41	67	102	16	1	2	3	1	0	1	1	0	1	0	9	0
0	1	46	75	164	116	I	inferior wall	Multiple	RCA	1	1	0	0	2221	5.02	238	8.2	5.24	2.34	0.81	1.2	1	3	1.5	41.56	4.36667	2.23932	1.25	54.1	97	58	55.1	101	47	62	82	12	1	0	3	1	0	1	1	0	1	0	7	0
0	1	68	76	118	58	IV	inferior wall	Multiple	RCA	0	0	1	1	231.4	3.33	196	6.6	4.55	1.26	4.55	1.15	1.69	3.29	1.67	2200	3.95652	3.61111	1.45217	52.6	126	54	60	135	51	52	74	16	1	2	3	1	1	1	1	0	1	0	7	0
0	1	74	70	150	75	I	inferior wall	Multiple	RCA	1	1	0	0	261.9	3.99	209	4.57	6.32	4.92	1.3	1.21	1.34	2.95	0.95	127.5	5.22314	1.28455	0.785124	41.7	67	58	49.3	78	40	69	38	14	1	0	3	1	0	1	1	1	0	0	8	0
0	1	57	88	128	76	I	inferior wall	Multiple	RCA	0	0	0	0	9.87	4.61	168	9.22	6.85	1.79	0.53	0.8	2.33	2.67	1.51	5317	8.5625	3.82682	1.8875	45.3	76	59	50	80	45	74	50	16	1	0	3	1	0	0	1	0	1	0	6	0
0	1	75	90	149	97	III	anterior wall	Single	LAD	1	0	1	0	250	4.55	259	14.01	10.93	2.69	0.57	1.4	1.62	3.41	1.48	430.5	7.80714	4.0632	1.05714	51.61	118	57.07	56.8	120.21	52	94	84	45	2	0	3	1	0	1	1	1	0	0	8	0
0	1	62	82	153	82	I	anterior wall	Single	LAD	0	0	0	0	23.78	5.2	301	11.72	10.29	2.75	0.65	1.45	1.42	3.31	2.64	124	7.09655	3.74182	1.82069	67.62	121.37	49.2	70	127.8	48	71	46	22	1	1	3	1	1	1	1	0	1	0	8	0
0	1	48	105	115	68	I	anterior wall	Multiple	LAD	1	1	0	0	2763	3.7	159	7.12	6.58	1.2	1.29	1.15	2.78	4.37	1.42	105.4	5.72174	5.48333	1.23478	59.4	89.4	55.1	68.4	97.5	56.4	81	64	12	1	3	3	1	1	1	1	0	1	0	9	0
0	1	59	119	92	53	I	anterior wall	Multiple	LAD	0	0	1	0	168	4.73	251	10.17	6.35	2.93	2.72	1.04	1.43	3.13	1.77	250.8	6.10577	2.16724	1.70192	63	143	56	59	156.4	61.2	64	39	16	1	2	3	1	0	1	1	0	1	0	12	0
0	1	64	90	162	90	II	anterior wall	Multiple	LAD	1	1	0	0	1467	4.72	185	5.81	6.43	1.56	1.34	1.23	1.75	3.75	2.47	1237	5.22764	4.12179	2.00813	64	87.1	60.4	65.4	89.7	64.5	57	45	12	1	1	3	1	1	0	1	0	1	0	10	0
0	1	64	61	166	95	I	inferior wall	Multiple	RCA	1	1	0	0	456	4.63	251	8.6	5.07	2.99	1.46	0.95	2.27	2.4	1.77	30	5.33684	1.69565	1.86316	34.2	102.5	56.7	36.2	108	66.5	60	55	16	1	0	3	1	1	0	1	0	1	0	10	0
0	1	42	70	127	73	I	inferior wall	Single	LCX	1	1	0	0	24.22	5.43	254	7.43	6.32	1.61	0.58	0.97	3.88	0.97	2.87	146.74	6.51546	3.92547	2.95876	52	125.1	62.3	54.2	139	60.1	38	35	20	1	0	3	1	0	1	1	1	0	0	12	0
0	1	88	83	188	108	III	inferior wall	Multiple	RCA	1	1	0	0	2510	3.73	175	6.63	6.15	1.81	0.58	1.27	1.52	3.17	3.75	2606.74	4.84252	3.39779	2.95276	55.1	84.3	55.1	62.1	99	47.2	54	60	22	1	1	3	1	1	1	0	0	1	0	24	0
0	1	62	59	125	60	II	lateral wall	Multiple	LCX	1	1	1	1	624.5	4.72	234	8.45	7.54	4.39	0.27	1.26	1.89	3.59	1.79	117.24	5.98413	1.71754	1.42063	61	86	70	67	89.2	63.5	67	68	35	1	3	3	1	1	0	1	1	0	0	23	0
0	1	41	63	168	117	I	inferior wall	Multiple	RCA	1	0	1	0	7.274	4.82	4.82	6.7	5.74	2.63	0.34	0.8	1.54	3.22	1.9	389.75	7.175	2.18251	2.375	49.2	76	62.2	50	81	61.4	46	57	36	1	0	3	1	0	1	1	0	1	0	11	0
[truncated: 3 more columns]
